# Supplementary material for: [(E)-2-(3,5-Dibromo-2-oxidobenzyl­ideneamino)-3-(4-hydroxy­phen­yl)propionato-κ3 O,N,O′](dimethyl­formamide-κO)copper(II)
Source: Acta Crystallogr Sect E Struct Rep Online. 2008 Mar 29;64(Pt 4):m601–2. doi: 10.1107/S1600536808007915 (PMC2961003; doi:10.1107/S1600536808007915)
Supplement: Supplementary file 1 [file e-64-0m601-sup1.cif]

##############################################################################
###                                                                        ###
###        Electronic paper (Acta Crystallographica Section E)             ###
###                                                                        ###
##############################################################################
#                                                                            #
# This CIF contains the data in a paper accepted for publication in Acta     #
# Crystallographica Section E. It conforms to the requirements of Notes      #
# for Authors for Section E, and has been peer reviewed under the auspices   #
# of the IUCr Commission on Journals.                                        #
#                                                                            #
# Full details of the Crystallographic Information File format               #
# are given in the paper "The Crystallographic Information File (CIF):       #
# a New Standard Archive File for Crystallography" by S. R. Hall, F. H.      #
# Allen and I. D. Brown [Acta Cryst. (1991), A47, 655-685].                  #
#                                                                            #
# The current version of the core CIF dictionary is obtainable from          #
# ftp://ftp.iucr.org/pub/cif_core.dic. The current version number is 2.4.    #
#                                                                            #
# Software is freely available for graphical display of the structure(s) in  #
# this CIF.  For information consult the CIF home page http://www.iucr.org/  #
# cif/home.html                                                              #
#                                                                            #
# This file may be used for bona fide research purposes within the           #
# scientific community so long as proper attribution is given to the journal # 
# article from which it was obtained.                                        #
#                                                                            #
##############################################################################
                                             
data_global
_audit_creation_method     'form.cif (version 2.0)'
_journal_data_validation_number     ?
_journal_date_recd_electronic     2008-02-28
_journal_date_accepted     2008-03-24
_journal_name_full     'Acta Crystallographica, Section E'
_journal_year     2008
_journal_volume     64
_journal_issue      4
_journal_page_first     m601
_journal_page_last     m602
_journal_paper_category     QM
_journal_coeditor_code     SJ2468
_publ_contact_author
;
      Liang, Hong
      College of Chemistry and Chemical Engineering
      Central South University
      Changsha, HuNan 410083
      People's Republic of China
;
_publ_contact_author_email     tanmx00@163.com
_publ_contact_author_fax     '86 775 2680203'
_publ_contact_author_phone     '86 775 2680203'
_publ_section_title
;\
[(<i>E</i>)-2-(3,5-Dichloro-2-oxidobenzylideneamino)-3-\
(4-hydroxyphenyl)propionato-\
\k^3^<i>O</i>,<i>N</i>,<i>O</i>'](dimethylformamide-\k<i>O</i>)copper(II)
;
loop_
    _publ_author_name
    _publ_author_address
    'Tan, Ming-Xiong'
;
College of Chemistry and Chemical Engineering
Central South University
Changsha
HuNan 410083
People's Republic of China
and Department of Chemistry and Biology
Yu Lin Normal College
Yulin
Guangxi  537000
People's Republic of China
;
    'Chen, Zhen-Feng'
;
Key Laboratory of Medicinal Chemical Resources and Molecular Engineering
Ministry of Education
College of Chemistry and Chemical Engineering
Guangxi Normal University
Yucai Road 15
Guilin 541004
People's Republic of China
;
    'Zhou Neng'
;
Department of Chemistry and Biology
Yu Lin Normal College
Yulin
Guangxi  537000
People's Republic of China
;
    'Liang, Hong'
;
College of Chemistry and Chemical Engineering
Central South University
Changsha
HuNan 410083
People's Republic of China
;
data_I
_audit_creation_method     SHELXL97
_chemical_name_systematic
;
[(<i>E</i>)-2-(3,5-Dichloro-2-oxidobenzylideneamino)-3-(4-
hydroxyphenyl)propionato-\k^3^<i>O</i>,<i>N</i>,<i>O</i>'](dimethylformamide-
\k<i>O</i>)copper(II)
;
_chemical_name_common     ?
_chemical_formula_moiety     'C19 H18 Br2 Cu N2 O5'
_chemical_formula_sum     'C19 H18 Br2 Cu N2 O5'
_chemical_formula_iupac     '[Cu (C16 H11 Br2 N O4) (C3 H7 N O)]'
_chemical_formula_weight     577.71
_chemical_melting_point     ?
_symmetry_cell_setting     triclinic
_symmetry_space_group_name_H-M     'P -1'
_symmetry_space_group_name_Hall     '-P 1'
loop_
    _symmetry_equiv_pos_as_xyz
    'x, y, z'
    '-x, -y, -z'
_cell_length_a     11.4316(19)
_cell_length_b     11.840(2)
_cell_length_c     15.984(2)
_cell_angle_alpha     88.998(3)
_cell_angle_beta     83.562(2)
_cell_angle_gamma     73.210(2)
_cell_volume     2057.9(6)
_cell_formula_units_Z     4
_cell_measurement_reflns_used     1919
_cell_measurement_theta_min     2.189
_cell_measurement_theta_max     21.636
_cell_measurement_temperature     298(2)
_exptl_crystal_description     prism
_exptl_crystal_colour     blue
_exptl_crystal_size_max     0.33
_exptl_crystal_size_mid     0.18
_exptl_crystal_size_min     0.14
_exptl_crystal_density_diffrn     1.865
_exptl_crystal_density_meas     ?
_exptl_crystal_density_method     'not measured'
_exptl_crystal_F_000     1140
_exptl_absorpt_coefficient_mu     4.978
_exptl_absorpt_correction_type     multi-scan
_exptl_absorpt_process_details     '(SADABS; Sheldrick,1996)'
_exptl_absorpt_correction_T_min     0.267
_exptl_absorpt_correction_T_max     0.498
_exptl_special_details
;
;
_diffrn_ambient_temperature     298(2)
_diffrn_radiation_type     MoK\a
_diffrn_radiation_wavelength     0.71073
_diffrn_radiation_source     'fine-focus sealed tube'
_diffrn_radiation_monochromator     graphite
_diffrn_measurement_device_type     'Bruker SMART CCD area-detector'
_diffrn_measurement_method     '\f and \w scans'
_diffrn_detector_area_resol_mean     ?
_diffrn_reflns_number     10763
_diffrn_reflns_av_R_equivalents     0.0406
_diffrn_reflns_av_sigmaI/netI     0.1117
_diffrn_reflns_theta_min     1.28
_diffrn_reflns_theta_max     25.01
_diffrn_reflns_theta_full     25.01
_diffrn_measured_fraction_theta_max     0.984
_diffrn_measured_fraction_theta_full     0.984
_diffrn_reflns_limit_h_min     -13
_diffrn_reflns_limit_h_max     13
_diffrn_reflns_limit_k_min     -14
_diffrn_reflns_limit_k_max     10
_diffrn_reflns_limit_l_min     -19
_diffrn_reflns_limit_l_max     16
_diffrn_standards_number     0
_diffrn_standards_interval_count     ?
_diffrn_standards_interval_time     ?
_diffrn_standards_decay_%     ?
_refine_special_details
;
Refinement of F^2^ against ALL reflections. The weighted R-factor wR and
goodness of fit S are based on F^2^, conventional R-factors R are based on F,
with F set to zero for negative F^2^. The threshold expression of F^2^ >
\s(F^2^) is used only for calculating R-factors(gt) etc. and is not relevant to
the choice of reflections for refinement. R-factors based on F^2^ are
statistically about twice as large as those based on F, and R-factors based on
ALL data will be even larger.
;
_reflns_number_total     7143
_reflns_number_gt     3697
_reflns_threshold_expression     >2s(I)
_refine_ls_structure_factor_coef     Fsqd
_refine_ls_matrix_type     full
_refine_ls_R_factor_all     0.1281
_refine_ls_R_factor_gt     0.0499
_refine_ls_wR_factor_gt     0.0757
_refine_ls_wR_factor_ref     0.0932
_refine_ls_goodness_of_fit_ref     0.998
_refine_ls_restrained_S_all     0.998
_refine_ls_number_reflns     7143
_refine_ls_number_parameters     523
_refine_ls_number_restraints     0
_refine_ls_hydrogen_treatment     constr
_refine_ls_weighting_scheme     calc
_refine_ls_weighting_details
               'calc w = 1/[\s^2^(Fo^2^)+(0.0240P)^2^] where P=(Fo^2^+2Fc^2^)/3'
_atom_sites_solution_hydrogens     geom
_atom_sites_solution_primary     direct
_atom_sites_solution_secondary     difmap
_refine_ls_shift/su_max     ?
_refine_ls_shift/su_max_lt     0.001
_refine_ls_shift/su_mean     <0.001
_refine_diff_density_max     0.599
_refine_diff_density_min     -0.548
_refine_ls_extinction_method     none
_refine_ls_extinction_coef     ?
loop_
    _atom_type_symbol
    _atom_type_description
    _atom_type_scat_dispersion_real
    _atom_type_scat_dispersion_imag
    _atom_type_scat_source
    'C' 'C' 0.0033 0.0016
                         'International Tables Vol C Tables 4.2.6.8 and 6.1.1.4'
    'H' 'H' 0.0000 0.0000
                         'International Tables Vol C Tables 4.2.6.8 and 6.1.1.4'
    'N' 'N' 0.0061 0.0033
                         'International Tables Vol C Tables 4.2.6.8 and 6.1.1.4'
    'O' 'O' 0.0106 0.0060
                         'International Tables Vol C Tables 4.2.6.8 and 6.1.1.4'
    'Cu' 'Cu' 0.3201 1.2651
                         'International Tables Vol C Tables 4.2.6.8 and 6.1.1.4'
    'Br' 'Br' -0.2901 2.4595
                         'International Tables Vol C Tables 4.2.6.8 and 6.1.1.4'
_computing_data_collection     'SMART (Bruker, 2001)'
_computing_cell_refinement     'SAINT (Bruker, 2001)'
_computing_data_reduction     'SAINT (Bruker, 2001)'
_computing_structure_solution     'SHELXS97 (Sheldrick, 2008)'
_computing_structure_refinement     'SHELXL97 (Sheldrick, 2008)'
_computing_molecular_graphics     'SHELXTL (Sheldrick, 2008)'
_computing_publication_material     'SHELXTL (Sheldrick, 2008)'
loop_
    _atom_site_type_symbol
    _atom_site_label
    _atom_site_fract_x
    _atom_site_fract_y
    _atom_site_fract_z
    _atom_site_U_iso_or_equiv
    _atom_site_adp_type
    _atom_site_calc_flag
    _atom_site_refinement_flags
    _atom_site_occupancy
    _atom_site_disorder_assembly
    _atom_site_disorder_group
    Cu Cu1 0.45708(7) 0.70847(7) 0.17285(5) 0.0437(2) Uani d . 1 . .
    Cu Cu2 0.33188(7) 0.52131(7) 0.32557(5) 0.0433(2) Uani d . 1 . .
    Br Br1 0.47185(6) 0.32932(7) 0.06179(5) 0.0569(2) Uani d . 1 . .
    Br Br2 0.95715(7) 0.15518(7) 0.14381(6) 0.0859(3) Uani d . 1 . .
    Br Br3 0.70303(6) 0.51591(6) 0.44153(5) 0.0583(2) Uani d . 1 . .
    Br Br4 0.88589(7) 0.02902(7) 0.36347(6) 0.0810(3) Uani d . 1 . .
    N N1 0.6098(5) 0.6878(5) 0.2154(3) 0.0386(14) Uani d . 1 . .
    N N2 0.1415(5) 0.6973(6) 0.0891(4) 0.0586(17) Uani d . 1 . .
    N N3 0.3513(4) 0.3622(4) 0.2930(3) 0.0312(13) Uani d . 1 . .
    N N4 0.3335(5) 0.8409(5) 0.4121(3) 0.0494(15) Uani d . 1 . .
    O O1 0.4266(4) 0.8725(4) 0.2033(3) 0.0507(12) Uani d . 1 . .
    O O2 0.4951(4) 0.9914(4) 0.2783(3) 0.0625(14) Uani d . 1 . .
    O O3 0.7098(4) 0.9130(4) -0.1456(3) 0.0760(16) Uani d . 1 . .
    H H3 0.6752 0.9822 -0.1549 0.114 Uiso calc R 1 . .
    O O4 0.4861(4) 0.5476(4) 0.1493(3) 0.0492(12) Uani d . 1 . .
    O O5 0.2972(4) 0.7485(4) 0.1347(3) 0.0592(14) Uani d . 1 . .
    O O6 0.1695(4) 0.5527(4) 0.2919(3) 0.0509(13) Uani d . 1 . .
    O O7 0.0475(4) 0.4692(4) 0.2348(3) 0.0709(16) Uani d . 1 . .
    O O8 0.0751(4) 0.2943(4) 0.6592(3) 0.0816(17) Uani d . 1 . .
    H H8 0.0063 0.3400 0.6711 0.122 Uiso calc R 1 . .
    O O9 0.4890(4) 0.4905(4) 0.3606(3) 0.0431(12) Uani d . 1 . .
    O O10 0.2976(4) 0.6874(4) 0.3510(3) 0.0645(15) Uani d . 1 . .
    C C1 0.5074(7) 0.8940(6) 0.2447(4) 0.0443(18) Uani d . 1 . .
    C C2 0.6249(6) 0.7964(6) 0.2492(4) 0.0452(18) Uani d . 1 . .
    H H2 0.6391 0.7842 0.3084 0.054 Uiso calc R 1 . .
    C C3 0.7327(6) 0.8309(6) 0.2023(4) 0.0483(18) Uani d . 1 . .
    H H3A 0.7399 0.9013 0.2289 0.058 Uiso calc R 1 . .
    H H3B 0.8077 0.7682 0.2079 0.058 Uiso calc R 1 . .
    C C4 0.7220(5) 0.8543(6) 0.1097(4) 0.0390(17) Uani d . 1 . .
    C C5 0.6648(6) 0.9636(6) 0.0814(4) 0.0467(18) Uani d . 1 . .
    H H5 0.6290 1.0245 0.1204 0.056 Uiso calc R 1 . .
    C C6 0.6584(6) 0.9870(6) -0.0033(4) 0.0492(19) Uani d . 1 . .
    H H6 0.6202 1.0627 -0.0208 0.059 Uiso calc R 1 . .
    C C7 0.7089(6) 0.8970(6) -0.0613(5) 0.0450(18) Uani d . 1 . .
    C C8 0.7654(5) 0.7877(6) -0.0346(4) 0.0458(18) Uani d . 1 . .
    H H8A 0.8003 0.7271 -0.0740 0.055 Uiso calc R 1 . .
    C C9 0.7724(5) 0.7642(6) 0.0503(4) 0.0394(17) Uani d . 1 . .
    H H9 0.8107 0.6883 0.0674 0.047 Uiso calc R 1 . .
    C C10 0.6954(6) 0.5907(7) 0.2170(4) 0.0427(19) Uani d . 1 . .
    H H10 0.7636 0.5921 0.2432 0.051 Uiso calc R 1 . .
    C C11 0.6958(6) 0.4798(6) 0.1821(4) 0.0339(16) Uani d . 1 . .
    C C12 0.5917(6) 0.4666(6) 0.1476(4) 0.0384(17) Uani d . 1 . .
    C C13 0.6066(6) 0.3563(7) 0.1109(4) 0.0434(18) Uani d . 1 . .
    C C14 0.7127(6) 0.2650(6) 0.1096(4) 0.0464(18) Uani d . 1 . .
    H H14 0.7184 0.1930 0.0845 0.056 Uiso calc R 1 . .
    C C15 0.8119(6) 0.2807(6) 0.1461(4) 0.0473(19) Uani d . 1 . .
    C C16 0.8028(6) 0.3859(6) 0.1807(4) 0.0451(19) Uani d . 1 . .
    H H16 0.8697 0.3964 0.2043 0.054 Uiso calc R 1 . .
    C C17 0.2547(7) 0.6760(7) 0.1048(5) 0.058(2) Uani d . 1 . .
    H H17 0.3072 0.6007 0.0926 0.070 Uiso calc R 1 . .
    C C18 0.0959(7) 0.6084(7) 0.0547(5) 0.083(3) Uani d . 1 . .
    H H18A 0.1634 0.5397 0.0388 0.125 Uiso calc R 1 . .
    H H18B 0.0554 0.6387 0.0061 0.125 Uiso calc R 1 . .
    H H18C 0.0387 0.5877 0.0964 0.125 Uiso calc R 1 . .
    C C19 0.0575(7) 0.8125(8) 0.1092(6) 0.117(4) Uani d . 1 . .
    H H19A 0.0213 0.8142 0.1666 0.175 Uiso calc R 1 . .
    H H19B -0.0061 0.8291 0.0724 0.175 Uiso calc R 1 . .
    H H19C 0.1011 0.8707 0.1021 0.175 Uiso calc R 1 . .
    C C20 0.1454(6) 0.4640(7) 0.2619(4) 0.0453(19) Uani d . 1 . .
    C C21 0.2437(5) 0.3457(5) 0.2600(4) 0.0390(17) Uani d . 1 . .
    H H21 0.2675 0.3202 0.2010 0.047 Uiso calc R 1 . .
    C C22 0.1966(5) 0.2501(5) 0.3067(4) 0.0427(17) Uani d . 1 . .
    H H22A 0.1238 0.2452 0.2829 0.051 Uiso calc R 1 . .
    H H22B 0.2588 0.1748 0.2964 0.051 Uiso calc R 1 . .
    C C23 0.1652(6) 0.2694(5) 0.4012(4) 0.0349(16) Uani d . 1 . .
    C C24 0.2473(6) 0.2088(5) 0.4556(5) 0.0445(18) Uani d . 1 . .
    H H24 0.3246 0.1613 0.4342 0.053 Uiso calc R 1 . .
    C C25 0.2147(6) 0.2189(6) 0.5402(5) 0.0504(19) Uani d . 1 . .
    H H25 0.2707 0.1775 0.5759 0.060 Uiso calc R 1 . .
    C C26 0.1029(7) 0.2877(6) 0.5744(5) 0.0484(19) Uani d . 1 . .
    C C27 0.0216(6) 0.3516(6) 0.5208(4) 0.0488(19) Uani d . 1 . .
    H H27 -0.0538 0.4022 0.5425 0.059 Uiso calc R 1 . .
    C C28 0.0536(6) 0.3397(6) 0.4346(4) 0.0422(18) Uani d . 1 . .
    H H28 -0.0023 0.3805 0.3987 0.051 Uiso calc R 1 . .
    C C29 0.4494(6) 0.2781(6) 0.2933(4) 0.0387(17) Uani d . 1 . .
    H H29 0.4508 0.2063 0.2698 0.046 Uiso calc R 1 . .
    C C30 0.5595(6) 0.2846(6) 0.3275(4) 0.0354(16) Uani d . 1 . .
    C C31 0.5709(6) 0.3894(6) 0.3605(4) 0.0353(16) Uani d . 1 . .
    C C32 0.6824(6) 0.3771(6) 0.3959(4) 0.0431(18) Uani d . 1 . .
    C C33 0.7748(6) 0.2735(7) 0.3965(4) 0.050(2) Uani d . 1 . .
    H H33 0.8461 0.2706 0.4205 0.060 Uiso calc R 1 . .
    C C34 0.7605(6) 0.1727(6) 0.3609(4) 0.0479(19) Uani d . 1 . .
    C C35 0.6547(6) 0.1792(6) 0.3273(4) 0.0418(18) Uani d . 1 . .
    H H35 0.6453 0.1116 0.3036 0.050 Uiso calc R 1 . .
    C C36 0.3602(6) 0.7288(6) 0.3940(4) 0.0496(19) Uani d . 1 . .
    H H36 0.4290 0.6775 0.4141 0.059 Uiso calc R 1 . .
    C C37 0.4104(6) 0.8861(6) 0.4608(4) 0.063(2) Uani d . 1 . .
    H H37A 0.4721 0.8213 0.4812 0.095 Uiso calc R 1 . .
    H H37B 0.3607 0.9322 0.5077 0.095 Uiso calc R 1 . .
    H H37C 0.4494 0.9346 0.4259 0.095 Uiso calc R 1 . .
    C C38 0.2263(6) 0.9238(6) 0.3835(5) 0.075(2) Uani d . 1 . .
    H H38A 0.1738 0.8816 0.3644 0.112 Uiso calc R 1 . .
    H H38B 0.2514 0.9687 0.3380 0.112 Uiso calc R 1 . .
    H H38C 0.1823 0.9761 0.4291 0.112 Uiso calc R 1 . .
loop_
    _atom_site_aniso_label
    _atom_site_aniso_U_11
    _atom_site_aniso_U_22
    _atom_site_aniso_U_33
    _atom_site_aniso_U_12
    _atom_site_aniso_U_13
    _atom_site_aniso_U_23
    Cu1 0.0467(5) 0.0381(5) 0.0484(6) -0.0140(4) -0.0101(4) 0.0016(4)
    Cu2 0.0440(5) 0.0341(5) 0.0536(6) -0.0120(4) -0.0116(4) 0.0022(4)
    Br1 0.0556(5) 0.0620(6) 0.0605(6) -0.0290(4) -0.0039(4) -0.0116(4)
    Br2 0.0567(5) 0.0566(6) 0.1299(9) 0.0036(5) -0.0036(5) 0.0072(5)
    Br3 0.0577(5) 0.0530(5) 0.0742(6) -0.0261(4) -0.0222(4) 0.0004(4)
    Br4 0.0546(5) 0.0557(6) 0.1204(8) 0.0037(5) -0.0123(5) 0.0119(5)
    N1 0.048(4) 0.032(4) 0.039(4) -0.015(3) -0.009(3) 0.008(3)
    N2 0.037(4) 0.065(5) 0.074(5) -0.012(4) -0.016(3) 0.002(4)
    N3 0.032(3) 0.026(3) 0.039(4) -0.012(3) -0.006(3) 0.002(2)
    N4 0.056(4) 0.044(4) 0.048(4) -0.016(4) 0.002(3) -0.003(3)
    O1 0.055(3) 0.042(3) 0.058(3) -0.017(3) -0.009(3) 0.003(2)
    O2 0.084(4) 0.044(3) 0.065(4) -0.027(3) -0.008(3) -0.013(3)
    O3 0.108(4) 0.059(4) 0.041(4) 0.007(3) -0.005(3) -0.003(3)
    O4 0.046(3) 0.035(3) 0.066(3) -0.007(3) -0.017(2) 0.004(2)
    O5 0.050(3) 0.055(4) 0.073(4) -0.013(3) -0.014(3) -0.005(3)
    O6 0.046(3) 0.042(3) 0.066(4) -0.011(3) -0.015(2) 0.004(2)
    O7 0.049(3) 0.086(4) 0.087(4) -0.027(3) -0.026(3) 0.019(3)
    O8 0.098(4) 0.078(4) 0.041(4) 0.017(3) -0.007(3) 0.001(3)
    O9 0.048(3) 0.031(3) 0.051(3) -0.010(2) -0.008(2) 0.001(2)
    O10 0.064(3) 0.035(3) 0.095(4) -0.005(3) -0.033(3) -0.002(3)
    C1 0.061(5) 0.038(5) 0.037(5) -0.021(5) -0.003(4) 0.010(4)
    C2 0.064(5) 0.049(5) 0.035(5) -0.034(4) -0.014(4) 0.004(3)
    C3 0.059(5) 0.051(5) 0.045(5) -0.028(4) -0.018(4) 0.000(3)
    C4 0.039(4) 0.041(5) 0.046(5) -0.024(4) -0.007(4) -0.003(4)
    C5 0.072(5) 0.032(5) 0.037(5) -0.018(4) 0.005(4) -0.006(3)
    C6 0.070(5) 0.025(4) 0.048(5) -0.008(4) -0.003(4) 0.001(4)
    C7 0.046(4) 0.044(5) 0.041(5) -0.007(4) -0.002(4) -0.006(4)
    C8 0.045(4) 0.044(5) 0.044(5) -0.005(4) -0.006(4) -0.013(4)
    C9 0.038(4) 0.033(4) 0.053(5) -0.015(4) -0.014(4) 0.002(4)
    C10 0.051(5) 0.065(6) 0.027(4) -0.036(5) -0.014(4) 0.015(4)
    C11 0.037(4) 0.032(4) 0.038(4) -0.015(4) -0.013(3) 0.009(3)
    C12 0.054(5) 0.024(4) 0.042(5) -0.018(4) -0.005(4) 0.007(3)
    C13 0.037(4) 0.058(5) 0.043(5) -0.025(4) -0.006(3) 0.008(4)
    C14 0.054(5) 0.030(5) 0.055(5) -0.016(4) 0.006(4) -0.003(3)
    C15 0.045(5) 0.036(5) 0.061(5) -0.015(4) -0.003(4) 0.012(4)
    C16 0.049(5) 0.038(5) 0.054(5) -0.022(4) -0.006(4) 0.013(4)
    C17 0.044(5) 0.067(6) 0.058(6) -0.005(5) -0.011(4) 0.014(4)
    C18 0.076(6) 0.092(7) 0.097(8) -0.038(6) -0.037(5) 0.019(5)
    C19 0.059(6) 0.116(9) 0.169(11) -0.004(6) -0.033(6) -0.046(7)
    C20 0.035(4) 0.055(6) 0.046(5) -0.016(5) 0.000(4) 0.021(4)
    C21 0.042(4) 0.049(5) 0.034(4) -0.023(4) -0.011(3) -0.002(3)
    C22 0.045(4) 0.040(4) 0.051(5) -0.023(4) -0.011(3) -0.004(3)
    C23 0.039(4) 0.029(4) 0.044(5) -0.021(4) -0.005(4) -0.001(3)
    C24 0.037(4) 0.034(4) 0.058(6) -0.003(4) -0.007(4) -0.002(4)
    C25 0.050(5) 0.043(5) 0.054(6) -0.002(4) -0.017(4) 0.005(4)
    C26 0.061(5) 0.042(5) 0.042(5) -0.014(4) -0.010(4) 0.001(4)
    C27 0.041(4) 0.050(5) 0.048(5) -0.001(4) -0.009(4) 0.008(4)
    C28 0.035(4) 0.054(5) 0.041(5) -0.014(4) -0.017(4) 0.011(4)
    C29 0.049(5) 0.033(5) 0.035(4) -0.015(4) 0.002(4) -0.007(3)
    C30 0.033(4) 0.035(4) 0.040(4) -0.013(4) -0.005(3) 0.005(3)
    C31 0.039(4) 0.036(5) 0.038(4) -0.023(4) -0.001(3) 0.002(3)
    C32 0.043(4) 0.057(5) 0.041(5) -0.033(4) -0.005(4) 0.002(4)
    C33 0.039(4) 0.051(5) 0.062(5) -0.014(4) -0.013(4) 0.014(4)
    C34 0.045(5) 0.050(5) 0.051(5) -0.021(4) 0.001(4) 0.008(4)
    C35 0.050(5) 0.037(5) 0.040(5) -0.017(4) 0.004(4) -0.001(3)
    C36 0.057(5) 0.030(5) 0.057(5) -0.003(4) -0.011(4) 0.006(4)
    C37 0.079(6) 0.062(5) 0.052(5) -0.027(5) -0.001(4) -0.013(4)
    C38 0.061(5) 0.051(6) 0.103(7) 0.004(5) -0.024(5) -0.013(5)
_geom_special_details
;
All e.s.d.'s (except the e.s.d. in the dihedral angle between two l.s. planes)
are estimated using the full covariance matrix. The cell e.s.d.'s are taken
into account individually in the estimation of e.s.d.'s in distances, angles
and torsion angles; correlations between e.s.d.'s in cell parameters are only
used when they are defined by crystal symmetry. An approximate (isotropic)
treatment of cell e.s.d.'s is used for estimating e.s.d.'s involving l.s.
planes.
;
loop_
    _geom_bond_atom_site_label_1
    _geom_bond_atom_site_label_2
    _geom_bond_site_symmetry_2
    _geom_bond_distance
    _geom_bond_publ_flag
    Cu1 O4 . 1.874(4) Y
    Cu1 N1 . 1.893(5) Y
    Cu1 O5 . 1.917(5) Y
    Cu1 O1 . 1.932(4) Y
    Cu2 O9 . 1.874(4) Y
    Cu2 N3 . 1.907(5) Y
    Cu2 O6 . 1.922(4) Y
    Cu2 O10 . 1.932(5) Y
    Br1 C13 . 1.912(6) ?
    Br2 C15 . 1.878(7) ?
    Br3 C32 . 1.896(6) ?
    Br4 C34 . 1.884(7) ?
    N1 C10 . 1.279(7) ?
    N1 C2 . 1.465(7) ?
    N2 C17 . 1.297(8) ?
    N2 C19 . 1.440(9) ?
    N2 C18 . 1.443(8) ?
    N3 C29 . 1.267(6) ?
    N3 C21 . 1.454(6) ?
    N4 C36 . 1.303(8) ?
    N4 C38 . 1.446(7) ?
    N4 C37 . 1.451(7) ?
    O1 C1 . 1.278(7) ?
    O2 C1 . 1.245(7) ?
    O3 C7 . 1.358(7) ?
    O3 H3 . 0.8200 ?
    O4 C12 . 1.305(7) ?
    O5 C17 . 1.228(8) ?
    O6 C20 . 1.274(8) ?
    O7 C20 . 1.229(7) ?
    O8 C26 . 1.355(7) ?
    O8 H8 . 0.8200 ?
    O9 C31 . 1.289(6) ?
    O10 C36 . 1.245(7) ?
    C1 C2 . 1.506(9) ?
    C2 C3 . 1.524(8) ?
    C2 H2 . 0.9800 ?
    C3 C4 . 1.513(8) ?
    C3 H3A . 0.9700 ?
    C3 H3B . 0.9700 ?
    C4 C5 . 1.366(8) ?
    C4 C9 . 1.389(8) ?
    C5 C6 . 1.383(8) ?
    C5 H5 . 0.9300 ?
    C6 C7 . 1.373(9) ?
    C6 H6 . 0.9300 ?
    C7 C8 . 1.354(8) ?
    C8 C9 . 1.386(8) ?
    C8 H8A . 0.9300 ?
    C9 H9 . 0.9300 ?
    C10 C11 . 1.435(8) ?
    C10 H10 . 0.9300 ?
    C11 C16 . 1.393(8) ?
    C11 C12 . 1.415(8) ?
    C12 C13 . 1.398(9) ?
    C13 C14 . 1.371(8) ?
    C14 C15 . 1.391(8) ?
    C14 H14 . 0.9300 ?
    C15 C16 . 1.344(9) ?
    C16 H16 . 0.9300 ?
    C17 H17 . 0.9300 ?
    C18 H18A . 0.9600 ?
    C18 H18B . 0.9600 ?
    C18 H18C . 0.9600 ?
    C19 H19A . 0.9600 ?
    C19 H19B . 0.9600 ?
    C19 H19C . 0.9600 ?
    C20 C21 . 1.520(8) ?
    C21 C22 . 1.536(7) ?
    C21 H21 . 0.9800 ?
    C22 C23 . 1.518(8) ?
    C22 H22A . 0.9700 ?
    C22 H22B . 0.9700 ?
    C23 C28 . 1.362(8) ?
    C23 C24 . 1.387(7) ?
    C24 C25 . 1.360(8) ?
    C24 H24 . 0.9300 ?
    C25 C26 . 1.361(8) ?
    C25 H25 . 0.9300 ?
    C26 C27 . 1.386(8) ?
    C27 C28 . 1.384(8) ?
    C27 H27 . 0.9300 ?
    C28 H28 . 0.9300 ?
    C29 C30 . 1.449(7) ?
    C29 H29 . 0.9300 ?
    C30 C35 . 1.399(8) ?
    C30 C31 . 1.403(8) ?
    C31 C32 . 1.421(8) ?
    C32 C33 . 1.368(8) ?
    C33 C34 . 1.391(8) ?
    C33 H33 . 0.9300 ?
    C34 C35 . 1.359(8) ?
    C35 H35 . 0.9300 ?
    C36 H36 . 0.9300 ?
    C37 H37A . 0.9600 ?
    C37 H37B . 0.9600 ?
    C37 H37C . 0.9600 ?
    C38 H38A . 0.9600 ?
    C38 H38B . 0.9600 ?
    C38 H38C . 0.9600 ?
loop_
    _geom_angle_atom_site_label_1
    _geom_angle_atom_site_label_2
    _geom_angle_atom_site_label_3
    _geom_angle_site_symmetry_1
    _geom_angle_site_symmetry_3
    _geom_angle
    _geom_angle_publ_flag
    O4 Cu1 N1 . . 94.3(2) Y
    O4 Cu1 O5 . . 92.5(2) Y
    N1 Cu1 O5 . . 173.1(2) Y
    O4 Cu1 O1 . . 177.0(2) Y
    N1 Cu1 O1 . . 84.6(2) Y
    O5 Cu1 O1 . . 88.5(2) Y
    O9 Cu2 N3 . . 95.0(2) Y
    O9 Cu2 O6 . . 178.9(2) Y
    N3 Cu2 O6 . . 85.1(2) Y
    O9 Cu2 O10 . . 90.9(2) Y
    N3 Cu2 O10 . . 173.7(2) Y
    O6 Cu2 O10 . . 89.0(2) Y
    C10 N1 C2 . . 120.1(5) ?
    C10 N1 Cu1 . . 126.0(4) ?
    C2 N1 Cu1 . . 113.9(4) ?
    C17 N2 C19 . . 118.9(7) ?
    C17 N2 C18 . . 122.2(7) ?
    C19 N2 C18 . . 118.9(6) ?
    C29 N3 C21 . . 121.2(5) ?
    C29 N3 Cu2 . . 125.2(4) ?
    C21 N3 Cu2 . . 113.5(4) ?
    C36 N4 C38 . . 120.5(6) ?
    C36 N4 C37 . . 121.2(6) ?
    C38 N4 C37 . . 118.3(6) ?
    C1 O1 Cu1 . . 114.8(4) ?
    C7 O3 H3 . . 109.5 ?
    C12 O4 Cu1 . . 126.0(4) ?
    C17 O5 Cu1 . . 123.4(5) ?
    C20 O6 Cu2 . . 115.0(4) ?
    C26 O8 H8 . . 109.5 ?
    C31 O9 Cu2 . . 126.7(4) ?
    C36 O10 Cu2 . . 124.0(4) ?
    O2 C1 O1 . . 123.5(7) ?
    O2 C1 C2 . . 119.3(7) ?
    O1 C1 C2 . . 117.1(6) ?
    N1 C2 C1 . . 108.5(6) ?
    N1 C2 C3 . . 112.6(6) ?
    C1 C2 C3 . . 110.1(5) ?
    N1 C2 H2 . . 108.5 ?
    C1 C2 H2 . . 108.5 ?
    C3 C2 H2 . . 108.5 ?
    C4 C3 C2 . . 114.2(5) ?
    C4 C3 H3A . . 108.7 ?
    C2 C3 H3A . . 108.7 ?
    C4 C3 H3B . . 108.7 ?
    C2 C3 H3B . . 108.7 ?
    H3A C3 H3B . . 107.6 ?
    C5 C4 C9 . . 117.7(6) ?
    C5 C4 C3 . . 121.8(6) ?
    C9 C4 C3 . . 120.4(6) ?
    C4 C5 C6 . . 122.3(6) ?
    C4 C5 H5 . . 118.8 ?
    C6 C5 H5 . . 118.8 ?
    C7 C6 C5 . . 119.2(6) ?
    C7 C6 H6 . . 120.4 ?
    C5 C6 H6 . . 120.4 ?
    C8 C7 O3 . . 117.4(6) ?
    C8 C7 C6 . . 119.5(7) ?
    O3 C7 C6 . . 123.0(6) ?
    C7 C8 C9 . . 121.4(6) ?
    C7 C8 H8A . . 119.3 ?
    C9 C8 H8A . . 119.3 ?
    C8 C9 C4 . . 119.9(6) ?
    C8 C9 H9 . . 120.1 ?
    C4 C9 H9 . . 120.1 ?
    N1 C10 C11 . . 126.0(6) ?
    N1 C10 H10 . . 117.0 ?
    C11 C10 H10 . . 117.0 ?
    C16 C11 C12 . . 120.7(6) ?
    C16 C11 C10 . . 118.3(6) ?
    C12 C11 C10 . . 121.0(6) ?
    O4 C12 C13 . . 119.7(6) ?
    O4 C12 C11 . . 125.0(6) ?
    C13 C12 C11 . . 115.3(6) ?
    C14 C13 C12 . . 123.3(6) ?
    C14 C13 Br1 . . 117.9(5) ?
    C12 C13 Br1 . . 118.8(5) ?
    C13 C14 C15 . . 119.5(6) ?
    C13 C14 H14 . . 120.2 ?
    C15 C14 H14 . . 120.2 ?
    C16 C15 C14 . . 119.3(6) ?
    C16 C15 Br2 . . 121.4(6) ?
    C14 C15 Br2 . . 119.2(6) ?
    C15 C16 C11 . . 121.8(7) ?
    C15 C16 H16 . . 119.1 ?
    C11 C16 H16 . . 119.1 ?
    O5 C17 N2 . . 124.5(8) ?
    O5 C17 H17 . . 117.8 ?
    N2 C17 H17 . . 117.8 ?
    N2 C18 H18A . . 109.5 ?
    N2 C18 H18B . . 109.5 ?
    H18A C18 H18B . . 109.5 ?
    N2 C18 H18C . . 109.5 ?
    H18A C18 H18C . . 109.5 ?
    H18B C18 H18C . . 109.5 ?
    N2 C19 H19A . . 109.5 ?
    N2 C19 H19B . . 109.5 ?
    H19A C19 H19B . . 109.5 ?
    N2 C19 H19C . . 109.5 ?
    H19A C19 H19C . . 109.5 ?
    H19B C19 H19C . . 109.5 ?
    O7 C20 O6 . . 123.6(7) ?
    O7 C20 C21 . . 118.7(7) ?
    O6 C20 C21 . . 117.7(6) ?
    N3 C21 C20 . . 108.7(5) ?
    N3 C21 C22 . . 112.6(4) ?
    C20 C21 C22 . . 112.3(5) ?
    N3 C21 H21 . . 107.7 ?
    C20 C21 H21 . . 107.7 ?
    C22 C21 H21 . . 107.7 ?
    C23 C22 C21 . . 115.3(5) ?
    C23 C22 H22A . . 108.4 ?
    C21 C22 H22A . . 108.4 ?
    C23 C22 H22B . . 108.4 ?
    C21 C22 H22B . . 108.4 ?
    H22A C22 H22B . . 107.5 ?
    C28 C23 C24 . . 118.5(6) ?
    C28 C23 C22 . . 121.2(5) ?
    C24 C23 C22 . . 120.1(6) ?
    C25 C24 C23 . . 119.9(6) ?
    C25 C24 H24 . . 120.0 ?
    C23 C24 H24 . . 120.0 ?
    C24 C25 C26 . . 122.1(6) ?
    C24 C25 H25 . . 118.9 ?
    C26 C25 H25 . . 118.9 ?
    O8 C26 C25 . . 119.7(6) ?
    O8 C26 C27 . . 121.8(7) ?
    C25 C26 C27 . . 118.4(7) ?
    C28 C27 C26 . . 119.5(7) ?
    C28 C27 H27 . . 120.3 ?
    C26 C27 H27 . . 120.3 ?
    C23 C28 C27 . . 121.4(6) ?
    C23 C28 H28 . . 119.3 ?
    C27 C28 H28 . . 119.3 ?
    N3 C29 C30 . . 125.3(6) ?
    N3 C29 H29 . . 117.4 ?
    C30 C29 H29 . . 117.4 ?
    C35 C30 C31 . . 121.0(6) ?
    C35 C30 C29 . . 116.3(6) ?
    C31 C30 C29 . . 122.7(6) ?
    O9 C31 C30 . . 124.6(6) ?
    O9 C31 C32 . . 120.7(6) ?
    C30 C31 C32 . . 114.7(6) ?
    C33 C32 C31 . . 124.1(6) ?
    C33 C32 Br3 . . 119.3(5) ?
    C31 C32 Br3 . . 116.5(5) ?
    C32 C33 C34 . . 119.0(6) ?
    C32 C33 H33 . . 120.5 ?
    C34 C33 H33 . . 120.5 ?
    C35 C34 C33 . . 119.2(7) ?
    C35 C34 Br4 . . 121.5(6) ?
    C33 C34 Br4 . . 119.3(5) ?
    C34 C35 C30 . . 121.9(6) ?
    C34 C35 H35 . . 119.0 ?
    C30 C35 H35 . . 119.0 ?
    O10 C36 N4 . . 122.9(6) ?
    O10 C36 H36 . . 118.5 ?
    N4 C36 H36 . . 118.5 ?
    N4 C37 H37A . . 109.5 ?
    N4 C37 H37B . . 109.5 ?
    H37A C37 H37B . . 109.5 ?
    N4 C37 H37C . . 109.5 ?
    H37A C37 H37C . . 109.5 ?
    H37B C37 H37C . . 109.5 ?
    N4 C38 H38A . . 109.5 ?
    N4 C38 H38B . . 109.5 ?
    H38A C38 H38B . . 109.5 ?
    N4 C38 H38C . . 109.5 ?
    H38A C38 H38C . . 109.5 ?
    H38B C38 H38C . . 109.5 ?
loop_
    _geom_hbond_atom_site_label_D
    _geom_hbond_atom_site_label_H
    _geom_hbond_atom_site_label_A
    _geom_hbond_site_symmetry_A
    _geom_hbond_distance_DH
    _geom_hbond_distance_HA
    _geom_hbond_distance_DA
    _geom_hbond_angle_DHA
    C18 H18C O7 . 0.96 2.59 3.364(9) 137.3
    C37 H37C O2 . 0.96 2.48 3.307(8) 144.0
    O3 H3 O1 2_675 0.82 1.98 2.772(6) 163.1
    O8 H8 O6 2_566 0.82 2.07 2.888(6) 175.8
    C16 H16 O7 1_655 0.93 2.52 3.422(9) 163.1
    C29 H29 O2 1_545 0.93 2.45 3.291(8) 150.1
    C35 H35 O2 1_545 0.93 2.59 3.408(8) 146.5
