# Supplementary material for: [(E)-2-(3,5-Dibromo-2-oxidobenzyl­ideneamino)-3-(4-hydroxy­phen­yl)propionato-κ3 O,N,O′](dimethyl­formamide-κO)copper(II)
Source: Acta Crystallogr Sect E Struct Rep Online. 2008 Mar 29;64(Pt 4):m601–2. doi: 10.1107/S1600536808007915 (PMC2961003; doi:10.1107/S1600536808007915)
Supplement: Supplementary file 2 [file e-64-0m601-Isup2.hkl]

# 
# h,k,l, Fc-squared, Fo-squared, sigma(Fo-squared) and status flag 
# 
data_I
_shelx_title ' 061224f in P-1' 
_shelx_refln_list_code          4 
_shelx_F_calc_maximum      624.46 
_exptl_crystal_F_000      1140.00 
_reflns_d_resolution_high  0.8406 
 
loop_ 
 _symmetry_equiv_pos_as_xyz 
 'x, y, z' 
 '-x, -y, -z' 
 
_cell_length_a    11.4316 
_cell_length_b    11.8404 
_cell_length_c    15.9838 
_cell_angle_alpha  88.998 
_cell_angle_beta   83.562 
_cell_angle_gamma  73.210 
 
_shelx_F_squared_multiplier     1.000 
 
loop_ 
 _refln_index_h 
 _refln_index_k 
 _refln_index_l 
 _refln_F_squared_calc 
 _refln_F_squared_meas 
 _refln_F_squared_sigma 
 _refln_observed_status 
   1   0   0    20258.25    21193.92    530.74 o 
   2   0   0      475.58      545.12     27.41 o 
   3   0   0     1720.52     1611.79     57.53 o 
   4   0   0     5712.46     5692.21    114.79 o 
   5   0   0    21082.34    20347.84    396.02 o 
   6   0   0     1869.22     1868.80     82.59 o 
   7   0   0       18.98       15.71     48.47 o 
   8   0   0     1275.91     1463.30    102.73 o 
   9   0   0      358.18      270.42    139.03 o 
  10   0   0      140.19      -38.98    136.61 o 
  11   0   0      228.70      214.97    173.18 o 
  12   0   0      618.08      521.94    207.76 o 
 -12   1   0      209.31      235.86    196.09 o 
 -11   1   0       53.68      -12.05    177.60 o 
 -10   1   0      591.25      570.16    167.14 o 
  -9   1   0      149.02      323.46    153.90 o 
  -8   1   0      826.50      867.09    125.75 o 
  -7   1   0     1804.46     1874.18    102.70 o 
  -6   1   0     4883.34     4876.82    180.38 o 
  -5   1   0      506.34      536.32     49.70 o 
  -4   1   0     3725.61     3752.18     90.99 o 
  -3   1   0    11881.11    11761.93    191.36 o 
  -2   1   0     2505.52     2471.53     72.00 o 
  -1   1   0     7836.56     6878.35    201.29 o 
   0   1   0    15788.02    14936.30    380.48 o 
   1   1   0    23876.44    25732.78    876.87 o 
   2   1   0      192.98      212.88     24.95 o 
   3   1   0     1444.82     1517.15    198.70 o 
   4   1   0      264.53      292.40     33.44 o 
   5   1   0     2856.01     2722.89     76.40 o 
   6   1   0     5715.22     5785.97    122.62 o 
   7   1   0      370.16      351.67     56.84 o 
   8   1   0     5280.56     4884.82    164.50 o 
   9   1   0        1.80       50.18     73.45 o 
  10   1   0      388.99      544.84    155.89 o 
  11   1   0       67.42      -45.00    147.45 o 
  12   1   0        7.79      -87.59    179.19 o 
  13   1   0      743.94      720.46    228.25 o 
 -12   2   0      226.44      372.88    204.92 o 
 -11   2   0      765.65      692.33    198.48 o 
 -10   2   0      888.18     1072.85    187.23 o 
  -9   2   0      221.63      271.63    143.04 o 
  -8   2   0       23.03      -28.54     95.70 o 
  -7   2   0       10.12       49.99     87.81 o 
  -6   2   0      212.84      241.96     47.07 o 
  -5   2   0    19239.10    19035.51    306.38 o 
  -4   2   0    15142.83    15131.28    297.72 o 
  -3   2   0      770.95      877.79     97.43 o 
  -2   2   0    11776.22    10996.52    337.49 o 
  -1   2   0      687.12      675.46     87.59 o 
   0   2   0     1523.14     1466.90     63.30 o 
   1   2   0       93.16      138.12     44.60 o 
   2   2   0       63.65       68.45     17.94 o 
   3   2   0    39598.58    41081.26    786.27 o 
   4   2   0     2520.65     2423.33    137.23 o 
   5   2   0     3985.18     3720.50    121.13 o 
   6   2   0    10039.44     9697.69    360.59 o 
   7   2   0     2307.44     2019.28    112.81 o 
   8   2   0        3.86      -42.92     65.43 o 
   9   2   0     1375.77     1275.19    108.75 o 
  10   2   0     2438.84     2120.89    133.08 o 
  11   2   0      220.76      273.23    172.78 o 
  12   2   0       43.69      -10.45    169.97 o 
  13   2   0      167.26      278.05    211.75 o 
 -11   3   0      870.31      663.01    203.30 o 
 -10   3   0      134.97       22.91    163.14 o 
  -9   3   0     1265.02     1294.63    187.23 o 
  -8   3   0     2886.76     2963.42    178.38 o 
  -7   3   0      889.35      900.60    115.07 o 
  -6   3   0     3739.46     3959.81    258.36 o 
  -5   3   0      112.48      131.86     71.90 o 
  -4   3   0      126.13      114.52    115.72 o 
  -3   3   0    45242.46    45287.43   1180.01 o 
  -2   3   0      867.60      824.92    113.70 o 
  -1   3   0     5763.59     5763.09    218.97 o 
   0   3   0        3.54        1.83    184.63 o 
   1   3   0      262.50      258.45     91.61 o 
   2   3   0    39627.62    40545.07    899.57 o 
   3   3   0    16621.82    16204.47    259.81 o 
   4   3   0     6609.89     6759.67    361.19 o 
   5   3   0      900.91      885.73     65.66 o 
   6   3   0      647.83      666.21     81.98 o 
   7   3   0     1661.56     1703.73    103.94 o 
   8   3   0     1066.48     1101.34    158.12 o 
   9   3   0     1039.80     1043.90    111.34 o 
  10   3   0      306.57      317.25     94.61 o 
  11   3   0     1032.02     1035.37    119.83 o 
  12   3   0      123.60       -9.24    168.36 o 
  13   3   0      687.28      681.09    212.58 o 
 -11   4   0       25.14      265.60    211.75 o 
 -10   4   0       91.00       40.98    165.14 o 
  -9   4   0     1322.86     1930.32    218.20 o 
  -8   4   0        3.96      -29.18    108.97 o 
  -7   4   0     3458.86     3503.13    180.11 o 
  -6   4   0     5390.44     5708.60    205.85 o 
  -5   4   0     3618.15     3370.39    237.09 o 
  -4   4   0       35.02      -44.60    110.49 o 
  -3   4   0      357.72      289.71    130.59 o 
  -2   4   0     9424.64     8702.80    318.61 o 
  -1   4   0     3525.41     3483.87     92.52 o 
   0   4   0    14089.83    13851.56    276.22 o 
   1   4   0      293.20      309.54     89.61 o 
   2   4   0     4744.90     4646.17    159.70 o 
   3   4   0     6057.02     6179.63    147.50 o 
   4   4   0     5550.65     5376.86    101.99 o 
   5   4   0     7283.83     7208.53    178.36 o 
   6   4   0      100.98       70.37     53.00 o 
   7   4   0     2061.12     1958.43    143.65 o 
   8   4   0        4.44      -37.30    101.45 o 
   9   4   0      189.23      129.56     88.48 o 
  10   4   0      811.29      668.89    102.07 o 
  11   4   0       88.81       37.50    146.25 o 
  12   4   0       22.05      -35.39    153.89 o 
  13   4   0      179.75       -4.42    188.05 o 
 -10   5   0       46.65      135.81    184.43 o 
  -9   5   0        9.51       44.48    211.14 o 
  -8   5   0     4693.30     5268.60    226.51 o 
  -7   5   0       42.78     -156.68    150.68 o 
  -6   5   0      780.73      920.58    152.29 o 
  -5   5   0     4573.00     5038.23    310.97 o 
  -4   5   0       45.94      -43.79    129.37 o 
  -3   5   0      418.81      376.90    135.01 o 
  -2   5   0       12.60        7.95     26.56 o 
  -1   5   0     9930.21     9359.28    276.22 o 
   0   5   0    18677.03    18854.46    367.86 o 
   1   5   0    19949.84    19584.95    388.72 o 
   2   5   0     1988.82     1828.61     88.44 o 
   3   5   0      375.07      382.47     57.53 o 
   4   5   0     8574.26     8360.50    189.88 o 
   5   5   0     2091.17     2036.05     60.70 o 
   6   5   0    11923.60    12088.53    273.18 o 
   7   5   0     1745.57     1756.40    108.37 o 
   8   5   0       61.67      -11.29    111.50 o 
   9   5   0     1042.93      987.40    150.08 o 
  10   5   0      233.86       60.69     94.61 o 
  11   5   0        4.25      -61.07     97.77 o 
  12   5   0      344.92      310.14    116.69 o 
  13   5   0       29.00       38.70    113.55 o 
 -10   6   0       37.61      169.16    190.86 o 
  -9   6   0      134.34       39.35    139.63 o 
  -8   6   0      128.66      390.33    259.16 o 
  -7   6   0     1211.41     1471.94    144.99 o 
  -6   6   0     1890.54     2441.01    289.72 o 
  -5   6   0      677.11     1175.71    241.91 o 
  -4   6   0      110.36       70.32    192.47 o 
  -3   6   0     1858.95     1950.41    209.77 o 
  -2   6   0      654.42      654.64     48.03 o 
  -1   6   0       36.86       19.84     39.18 o 
   0   6   0    23637.48    23376.13    451.42 o 
   1   6   0     3020.02     3200.19    115.59 o 
   2   6   0    17654.54    19242.63    388.00 o 
   3   6   0     3581.71     3701.90    224.41 o 
   4   6   0     5059.10     5043.42    145.09 o 
   5   6   0    10636.05    10337.43    272.40 o 
   6   6   0       69.46       45.78     30.80 o 
   7   6   0     3725.17     3656.55    179.81 o 
   8   6   0      865.47     1132.67    100.80 o 
   9   6   0     1064.05     1044.53    180.42 o 
  10   6   0      476.42      558.66    136.22 o 
  11   6   0      210.14      159.02    130.39 o 
  12   6   0      105.14      214.79    114.90 o 
  13   6   0       21.69       72.36    120.57 o 
  -9   7   0       55.31       41.04    164.94 o 
  -8   7   0        0.68      326.18    137.23 o 
  -7   7   0       79.42       55.13    257.37 o 
  -6   7   0      139.94       34.56    182.82 o 
  -5   7   0      807.80     1158.03    227.85 o 
  -4   7   0      953.04     1097.36    243.51 o 
  -3   7   0     3104.73     3747.70    296.55 o 
  -2   7   0     1205.20     1393.07    209.36 o 
  -1   7   0       18.14      -41.71     42.60 o 
   0   7   0      676.94      683.92     67.91 o 
   1   7   0     2156.21     2303.46    251.53 o 
   2   7   0    13910.86    13930.83    306.13 o 
   3   7   0     2169.69     2137.75    118.67 o 
   4   7   0      286.20      215.18     62.24 o 
   5   7   0      622.13      679.30    180.42 o 
   6   7   0        0.94      -16.07    108.89 o 
   7   7   0       44.58        8.44    129.38 o 
   8   7   0      497.92      375.08    222.60 o 
   9   7   0       16.00      105.90     89.33 o 
  10   7   0       69.79       25.29    150.27 o 
  11   7   0        9.69      -50.14     96.66 o 
  12   7   0       12.07       23.17    114.59 o 
  13   7   0        0.47        9.44    132.19 o 
  -8   8   0       50.18      205.29    146.39 o 
  -7   8   0       25.23       64.94    165.34 o 
  -6   8   0      549.89      450.83    230.66 o 
  -5   8   0     2910.92     3346.29    302.17 o 
  -4   8   0       88.31      141.03    211.75 o 
  -3   8   0        5.42     -109.68    168.34 o 
  -2   8   0     3989.05     4240.31    303.34 o 
  -1   8   0     1970.03     2256.16    258.78 o 
   0   8   0      338.58      290.05     68.96 o 
   1   8   0     3015.28     3148.43    134.23 o 
   2   8   0      116.78      114.88     68.07 o 
   3   8   0     8343.38     8613.95    227.98 o 
   4   8   0      605.37      564.26    123.36 o 
   5   8   0     3872.98     3657.44    185.44 o 
   6   8   0      394.13      347.57    133.80 o 
   7   8   0     1497.98     1603.64    211.77 o 
   8   8   0     1384.87     1258.47    190.84 o 
   9   8   0     1079.57     1303.67    124.57 o 
  10   8   0      315.74      353.93    110.23 o 
  11   8   0      248.40      532.90    140.44 o 
  12   8   0        1.59      -41.62    109.37 o 
  -7   9   0       27.09      241.18    153.89 o 
  -6   9   0       21.17      -14.06    232.25 o 
  -5   9   0      306.13      363.64    231.45 o 
  -4   9   0      338.35       67.10    213.36 o 
  -3   9   0     3065.37     3754.53    308.20 o 
  -2   9   0       25.10       24.11    170.77 o 
  -1   9   0      948.41     1131.91    217.00 o 
   0   9   0     1577.96     1822.60    229.45 o 
   1   9   0        1.77      -35.92     67.92 o 
   2   9   0      565.11      597.23     89.49 o 
   3   9   0      134.22      140.68     79.73 o 
   4   9   0     1299.68     1378.60    161.93 o 
   5   9   0      104.01      187.04     81.91 o 
   6   9   0      157.89       -1.61    139.43 o 
   7   9   0     1450.62     1622.12    204.50 o 
   8   9   0      917.97      845.81    179.99 o 
   9   9   0      336.71      484.18    179.59 o 
  10   9   0      383.45      585.82    173.97 o 
  11   9   0       20.48      -78.75    157.09 o 
  12   9   0        7.69       62.55    121.51 o 
  -6  10   0      272.66      305.38    251.53 o 
  -5  10   0        2.35       71.52    223.41 o 
  -4  10   0       26.12     -109.68    213.38 o 
  -3  10   0       82.62       54.65    181.62 o 
  -2  10   0     1957.57     2577.21    299.76 o 
  -1  10   0      612.40      495.02    196.47 o 
   0  10   0      102.29       60.27    174.79 o 
   1  10   0     3505.80     3809.57    296.55 o 
   2  10   0     1240.84     1248.80    115.60 o 
   3  10   0      206.51      213.92     88.47 o 
   4  10   0      462.88      434.65     99.44 o 
   5  10   0     1373.70     1602.49    130.17 o 
   6  10   0      273.35      245.91    149.88 o 
   7  10   0      761.30      822.91    188.43 o 
   8  10   0     1332.77     1317.94    218.60 o 
   9  10   0       89.09      255.15    182.42 o 
  10  10   0       44.79       92.82    164.74 o 
  11  10   0      138.26      280.06    178.40 o 
  -5  11   0      275.07      319.04    241.49 o 
  -4  11   0      271.30      480.96    243.92 o 
  -3  11   0      402.63      610.73    239.90 o 
  -2  11   0       42.42      207.74    223.00 o 
  -1  11   0      179.51      209.34    189.26 o 
   0  11   0       20.06      144.25    173.98 o 
   1  11   0       53.60     -151.87    177.58 o 
   2  11   0      106.62      173.58    180.41 o 
   3  11   0      568.19      718.35    106.36 o 
   4  11   0     2053.65     2195.69    139.02 o 
   5  11   0      452.66      417.88    140.62 o 
   6  11   0      487.37      351.99    155.50 o 
   7  11   0      134.09      150.28    165.14 o 
   8  11   0     1451.51     1796.49    245.93 o 
   9  11   0      122.68      233.86    197.29 o 
  10  11   0       42.52       32.55    184.03 o 
  11  11   0        3.50      140.23    199.70 o 
  -3  12   0      300.54      341.54    238.28 o 
  -2  12   0      242.49      308.19    225.41 o 
  -1  12   0       28.73     -130.17    209.77 o 
   0  12   0       35.27       67.91    209.75 o 
   1  12   0       46.77     -102.85    192.85 o 
   2  12   0        8.90      -14.87    179.61 o 
   3  12   0       69.72       85.59    166.35 o 
   4  12   0      183.59      144.75    101.26 o 
   5  12   0       23.49       13.26    134.20 o 
   6  12   0       49.45      174.79    158.31 o 
   7  12   0      642.73      771.89    186.42 o 
   8  12   0      181.95      306.98    197.69 o 
   9  12   0      491.25      878.36    216.19 o 
  10  12   0       55.56       56.25    194.48 o 
  -1  13   0        5.21      -89.19    215.39 o 
   0  13   0       11.90     -164.33    208.96 o 
   1  13   0       32.42      187.25    192.07 o 
   2  13   0      125.17      175.19    195.28 o 
   3  13   0        3.25      356.81    193.27 o 
   4  13   0      898.85     1348.47    225.84 o 
   5  13   0      434.13      632.87    168.74 o 
   6  13   0      568.71      601.90    188.83 o 
   7  13   0      645.14      866.70    196.07 o 
   8  13   0       73.20       36.16    173.98 o 
   3  14   0       30.82       -4.02    193.27 o 
  -3 -14   1     1705.53     1912.64    255.97 o 
  -8 -13   1      643.86      835.37    231.46 o 
  -7 -13   1        8.47      113.71    189.26 o 
  -6 -13   1      535.68      378.91    180.81 o 
  -5 -13   1       50.34      278.05    159.92 o 
  -4 -13   1      525.16      809.25    187.63 o 
  -3 -13   1     2264.49     3056.97    284.09 o 
  -2 -13   1      795.29      838.58    220.61 o 
  -1 -13   1       50.74       22.91    196.49 o 
   0 -13   1      396.24      484.98    232.26 o 
   1 -13   1      132.07      110.10    198.90 o 
  -9 -12   1      288.37      578.19    229.05 o 
  -8 -12   1      114.48      125.77    176.80 o 
  -7 -12   1       29.22      115.72    156.31 o 
  -6 -12   1      311.01       50.63    164.74 o 
  -5 -12   1     1019.60     1167.27    184.41 o 
  -4 -12   1      642.05      834.41    114.25 o 
  -3 -12   1       97.11      167.96    161.13 o 
  -2 -12   1      324.01      387.35    173.98 o 
  -1 -12   1       72.46      -74.73    173.57 o 
   0 -12   1      638.22      631.27    231.86 o 
   1 -12   1       69.31      -34.96    188.85 o 
   2 -12   1      258.31      244.30    229.84 o 
   3 -12   1      249.18      159.92    208.94 o 
 -11 -11   1      189.70       18.88    178.00 o 
 -10 -11   1       24.04      -62.68    189.64 o 
  -9 -11   1       71.59      134.20    196.09 o 
  -8 -11   1        8.56       57.06    181.22 o 
  -7 -11   1     1320.65     1289.41    214.99 o 
  -6 -11   1     2547.12     2944.07    241.10 o 
  -5 -11   1      198.61      358.02    145.86 o 
  -4 -11   1      875.19     1129.46    118.05 o 
  -3 -11   1      176.24      228.58     92.83 o 
  -2 -11   1      912.86     1149.19    210.97 o 
  -1 -11   1     1043.52     1266.91    212.18 o 
   0 -11   1     1016.27     1304.28    246.33 o 
   1 -11   1       73.43      289.71    215.37 o 
   2 -11   1      186.60      349.98    231.45 o 
   3 -11   1       47.18     -150.26    186.42 o 
   4 -11   1        3.46      208.94    213.36 o 
   5 -11   1      140.80      120.54    211.75 o 
 -11 -10   1      277.99      253.54    193.67 o 
 -10 -10   1      108.91      275.24    170.37 o 
  -9 -10   1     1546.09     1843.90    249.54 o 
  -8 -10   1        1.56      116.53    166.75 o 
  -7 -10   1      254.51      496.23    158.30 o 
  -6 -10   1     1892.51     2184.24    214.19 o 
  -5 -10   1      244.95      216.57     83.06 o 
  -4 -10   1      244.88      297.67     89.21 o 
  -3 -10   1      123.92      126.91    114.12 o 
  -2 -10   1       11.98      -16.99     76.25 o 
  -1 -10   1      528.66      603.50    199.68 o 
   0 -10   1       56.67      104.47    186.44 o 
   1 -10   1      377.32       26.52    196.09 o 
   2 -10   1       16.29     -113.70    197.27 o 
   3 -10   1       97.90       58.26    184.43 o 
   4 -10   1      733.81      556.90    222.22 o 
   5 -10   1      611.81      610.33    251.95 o 
   6 -10   1       89.49      160.32    214.16 o 
 -12  -9   1      619.61      567.57    131.01 o 
 -11  -9   1      490.60      662.91    123.84 o 
 -10  -9   1       77.90      -64.69    143.03 o 
  -9  -9   1      379.99      255.55    169.56 o 
  -8  -9   1     3798.49     4241.92    292.09 o 
  -7  -9   1      327.21       82.37    155.50 o 
  -6  -9   1       11.33      -73.52    129.77 o 
  -5  -9   1      350.54      374.44     93.22 o 
  -4  -9   1      730.20      763.60     93.03 o 
  -3  -9   1     4035.03     3706.90    185.02 o 
  -2  -9   1      697.78      641.08     91.92 o 
  -1  -9   1       88.17       67.39     67.88 o 
   0  -9   1     3757.80     3677.79    271.24 o 
   1  -9   1      821.17      941.43    206.91 o 
   2  -9   1      172.29     -192.45    172.76 o 
   3  -9   1       59.67      -93.21    199.68 o 
   4  -9   1      584.36      665.42    239.50 o 
   5  -9   1     1960.10     2580.83    312.22 o 
   6  -9   1      503.49      889.37    152.52 o 
   7  -9   1      141.77      287.05    157.71 o 
 -12  -8   1      215.18      118.73    112.17 o 
 -11  -8   1      758.82      721.85    125.10 o 
 -10  -8   1        1.77       39.28     94.73 o 
  -9  -8   1      977.28     1025.08    113.75 o 
  -8  -8   1      662.69      811.26    185.62 o 
  -7  -8   1       41.37       37.77    144.25 o 
  -6  -8   1      667.34      597.07    147.45 o 
  -5  -8   1      758.34      874.14     84.94 o 
  -4  -8   1     2938.04     2719.01    123.76 o 
  -3  -8   1     4214.16     4085.18    355.39 o 
  -2  -8   1     2378.56     2214.40    118.34 o 
  -1  -8   1     3319.39     3448.58    135.87 o 
   0  -8   1      135.90      221.84     64.84 o 
   1  -8   1     7248.51     7820.11    372.04 o 
   2  -8   1       93.17      108.89    165.55 o 
   3  -8   1       58.32      -31.34    175.99 o 
   4  -8   1      532.22      818.89    218.20 o 
   5  -8   1       30.56     -202.09    173.57 o 
   6  -8   1      863.37     1155.46    146.07 o 
   7  -8   1      725.34     1435.89    162.59 o 
   8  -8   1        8.63      157.00    139.18 o 
 -13  -7   1      491.48      481.62    156.30 o 
 -12  -7   1      499.70      569.97    175.20 o 
 -11  -7   1       53.24        6.41    101.94 o 
 -10  -7   1       42.10      126.37    165.54 o 
  -9  -7   1     1692.88     1887.64    134.17 o 
  -8  -7   1     2213.64     2240.93    249.52 o 
  -7  -7   1      164.01       45.66    148.66 o 
  -6  -7   1      800.89      606.32    138.21 o 
  -5  -7   1        1.91        7.12     49.04 o 
  -4  -7   1       41.70      -23.18     51.83 o 
  -3  -7   1       30.89       34.62     57.19 o 
  -2  -7   1       64.67       23.81     58.36 o 
  -1  -7   1      102.14      150.13     58.81 o 
   0  -7   1     1930.28     1826.32    180.82 o 
   1  -7   1     3619.14     3647.05    121.76 o 
   2  -7   1     4800.63     4771.45    298.52 o 
   3  -7   1      637.61      508.28    208.16 o 
   4  -7   1     2536.38     3275.97    313.82 o 
   5  -7   1     1083.81     1161.65    232.67 o 
   6  -7   1        2.49        2.10    254.75 o 
   7  -7   1        0.38      -29.21    126.51 o 
   8  -7   1      274.19      414.31    145.81 o 
   9  -7   1       13.32      217.76    152.22 o 
 -13  -6   1      213.64      390.88    258.96 o 
 -12  -6   1       30.27      -33.76    140.02 o 
 -11  -6   1       47.57       31.73    105.69 o 
 -10  -6   1      786.38      856.34    110.23 o 
  -9  -6   1     1509.05     1764.01    234.45 o 
  -8  -6   1     1053.81     1121.28    103.37 o 
  -7  -6   1       34.02       -1.97    109.29 o 
  -6  -6   1     1355.37     1258.70     61.59 o 
  -5  -6   1      435.84      429.85     52.47 o 
  -4  -6   1     1218.47     1325.92     76.91 o 
  -3  -6   1    10905.85    11493.67    257.34 o 
  -2  -6   1      374.96      376.61     62.13 o 
  -1  -6   1     9846.76     9872.67    225.26 o 
   0  -6   1     6594.48     6627.11    172.20 o 
   1  -6   1       19.11      -43.37     47.61 o 
   2  -6   1    13408.92    14114.91    298.91 o 
   3  -6   1       73.39      266.80    157.11 o 
   4  -6   1      136.18      112.11    166.35 o 
   5  -6   1      519.57      714.43    226.64 o 
   6  -6   1      282.16      348.41    113.90 o 
   7  -6   1      359.28      491.23    130.94 o 
   8  -6   1      709.48      751.65    147.92 o 
   9  -6   1      238.30      271.62    140.06 o 
  10  -6   1       70.34      399.40    216.98 o 
 -13  -5   1       51.91        6.30    110.10 o 
 -12  -5   1       54.49       29.37    108.98 o 
 -11  -5   1      281.48      169.17    103.35 o 
 -10  -5   1       51.52       29.10     92.24 o 
  -9  -5   1     1808.08     1857.98    129.78 o 
  -8  -5   1      627.60      710.38    103.07 o 
  -7  -5   1      532.64      519.10    135.40 o 
  -6  -5   1     4093.10     4281.05    189.44 o 
  -5  -5   1       12.55        1.99     26.80 o 
  -4  -5   1     5120.53     5088.90    104.05 o 
  -3  -5   1     1954.66     1981.54     83.67 o 
  -2  -5   1     9584.20     9956.54    218.09 o 
  -1  -5   1      264.28      288.79     48.75 o 
   0  -5   1     2096.05     1859.96     78.15 o 
   1  -5   1    12054.42    11932.64    247.89 o 
   2  -5   1     1223.04     1141.32    120.13 o 
   3  -5   1     7892.88     7742.58    175.56 o 
   4  -5   1      143.00      -38.98    159.92 o 
   5  -5   1       51.97      235.86    190.06 o 
   6  -5   1       78.55      -22.74    103.20 o 
   7  -5   1      814.80      918.51    128.31 o 
   8  -5   1      266.82      213.28    135.81 o 
   9  -5   1      563.04      558.04    137.04 o 
  10  -5   1     2391.59     3234.99    296.55 o 
 -13  -4   1        0.35       28.13    184.83 o 
 -12  -4   1      679.95      656.80    120.34 o 
 -11  -4   1     1249.61     1150.31    126.57 o 
 -10  -4   1      220.40       86.39     96.57 o 
  -9  -4   1      674.65      695.98    101.80 o 
  -8  -4   1      274.30      176.08     79.83 o 
  -7  -4   1     1318.23     1399.66     99.66 o 
  -6  -4   1     4935.36     4675.08    147.76 o 
  -5  -4   1      111.39       99.84     48.39 o 
  -4  -4   1     1720.31     1811.24    131.14 o 
  -3  -4   1      125.58      130.48     25.30 o 
  -2  -4   1     4356.25     4370.73    115.09 o 
  -1  -4   1     2961.36     3087.15     97.25 o 
   0  -4   1    10864.88    10443.84    216.28 o 
   1  -4   1       32.35       29.13     47.01 o 
   2  -4   1      524.24      416.68    113.70 o 
   3  -4   1       41.71       -1.18     25.95 o 
   4  -4   1      465.02      342.52     39.28 o 
   5  -4   1      847.16      978.57    175.39 o 
   6  -4   1      852.53     1148.42    237.67 o 
   7  -4   1     2378.13     2590.47    374.69 o 
   8  -4   1      102.01      -18.74    118.08 o 
   9  -4   1       45.59      -20.49    149.88 o 
  10  -4   1       29.02       25.32    174.79 o 
  11  -4   1      996.13     1400.70    238.29 o 
 -13  -3   1       70.12      242.29    196.89 o 
 -12  -3   1      708.10      970.36    215.39 o 
 -11  -3   1      787.39      909.49    116.29 o 
 -10  -3   1     1083.83     1077.96    114.76 o 
  -9  -3   1     1669.33     1835.70    125.17 o 
  -8  -3   1      300.29      223.14     82.17 o 
  -7  -3   1     1386.11     1502.46    184.23 o 
  -6  -3   1     2757.83     2521.78    109.85 o 
  -5  -3   1     2162.16     2008.50     98.23 o 
  -4  -3   1       46.38       45.76     38.92 o 
  -3  -3   1     1480.59     1441.04     42.95 o 
  -2  -3   1     3900.42     4130.12     80.91 o 
  -1  -3   1    41890.40    42887.41    748.87 o 
   0  -3   1     9904.43    10168.94    202.99 o 
   1  -3   1     8405.53     8099.23    215.75 o 
   2  -3   1      994.97      984.53    204.32 o 
   3  -3   1     1513.32     1781.72    177.20 o 
   4  -3   1      185.46       71.96     37.02 o 
   5  -3   1    20111.97    20238.92    389.11 o 
   6  -3   1      101.24       -2.20     81.44 o 
   7  -3   1      437.96      698.79    250.93 o 
   8  -3   1      922.99      891.41    128.39 o 
   9  -3   1      184.41      324.26    159.12 o 
  10  -3   1      387.75      317.03    177.60 o 
  11  -3   1       38.65      134.61    198.09 o 
 -13  -2   1       59.26      -13.26    206.13 o 
 -12  -2   1       18.91       42.99    183.22 o 
 -11  -2   1      584.03      223.41    157.91 o 
 -10  -2   1      202.61      190.20     94.50 o 
  -9  -2   1      267.66      249.44     87.27 o 
  -8  -2   1        0.32      -99.13     69.88 o 
  -7  -2   1     1074.43     1023.53     92.09 o 
  -6  -2   1     8346.73     7867.14    194.51 o 
  -5  -2   1     3123.17     3019.51     74.66 o 
  -4  -2   1      365.23      439.57     72.93 o 
  -3  -2   1     4801.45     4538.83    165.93 o 
  -2  -2   1       22.77        9.65     16.46 o 
  -1  -2   1     1027.99     1127.61     42.22 o 
   0  -2   1    12755.25    12875.89    235.67 o 
   1  -2   1    29568.95    30352.04    533.07 o 
   2  -2   1      534.46      549.64     80.58 o 
   3  -2   1     2087.99     2045.01     59.22 o 
   4  -2   1     2901.81     2825.45     77.75 o 
   5  -2   1     1560.35     1479.21    157.18 o 
   6  -2   1    10532.25    10526.31    365.13 o 
   7  -2   1     5586.41     5589.26    190.83 o 
   8  -2   1       50.80       14.45     94.72 o 
   9  -2   1      411.05      473.33    171.16 o 
  10  -2   1      303.59      387.35    165.14 o 
  11  -2   1      348.45      170.37    173.18 o 
  12  -2   1      270.55      346.36    193.67 o 
 -13  -1   1      599.41      426.72    219.81 o 
 -12  -1   1       12.06     -104.06    179.99 o 
 -11  -1   1      382.95      279.66    161.53 o 
 -10  -1   1      165.81      223.81    143.44 o 
  -9  -1   1     5644.00     5854.32    349.34 o 
  -8  -1   1      685.02      869.26     90.32 o 
  -7  -1   1      425.68      443.70     57.22 o 
  -6  -1   1     5217.41     5107.21    119.37 o 
  -5  -1   1     1932.54     1891.99     67.03 o 
  -4  -1   1     2319.91     2396.72     84.46 o 
  -3  -1   1    13203.34    13305.85    209.65 o 
  -2  -1   1     2885.10     2965.05     76.30 o 
  -1  -1   1      223.89      217.21     18.03 o 
   0  -1   1     2477.46     2733.13     58.48 o 
   1  -1   1    16506.24    17522.09    253.10 o 
   2  -1   1     9113.36     9074.17    143.14 o 
   3  -1   1    31988.71    32406.64    470.31 o 
   4  -1   1     2555.56     2503.13     72.27 o 
   5  -1   1     1053.56     1141.30     61.43 o 
   6  -1   1        9.33      -51.78     42.12 o 
   7  -1   1      165.50      123.98     53.89 o 
   8  -1   1    12188.84    12351.19    295.04 o 
   9  -1   1      268.13      508.28    159.91 o 
  10  -1   1        7.37     -167.54    139.82 o 
  11  -1   1      436.05      595.47    182.40 o 
  12  -1   1        5.42     -197.67    189.23 o 
 -12   0   1      357.63      -84.77    187.23 o 
 -11   0   1      284.48      204.12    166.75 o 
 -10   0   1     1569.43     1540.16    201.29 o 
  -9   0   1        9.23        5.22    130.99 o 
  -8   0   1     2402.91     2461.41    121.17 o 
  -7   0   1     2789.80     2679.52     95.62 o 
  -6   0   1     2651.19     2533.92    125.51 o 
  -5   0   1      841.17      796.88     54.09 o 
  -4   0   1       68.62      108.15     33.51 o 
  -3   0   1     4704.78     4786.82    154.57 o 
  -2   0   1     1190.93     1285.47     42.35 o 
  -1   0   1     2362.14     2593.68     75.13 o 
   0   0   1       77.65       90.77      6.39 o 
   1   0   1     3686.22     3771.92     59.21 o 
   2   0   1    40874.79    42610.03    600.20 o 
   3   0   1     2498.75     2434.66     60.94 o 
   4   0   1    23698.10    23528.42    351.05 o 
   5   0   1      601.24      620.55     46.64 o 
   6   0   1     1720.84     1584.54     71.60 o 
   7   0   1     8652.27     8243.31    164.97 o 
   8   0   1     2546.82     2482.16    131.10 o 
   9   0   1     2799.29     2650.78    137.30 o 
  10   0   1      129.23       90.81    138.62 o 
  11   0   1     1131.34     1159.64    195.26 o 
  12   0   1        4.08      -30.54    170.37 o 
 -12   1   1       48.56        4.02    184.43 o 
 -11   1   1      120.80       99.65    167.56 o 
 -10   1   1      107.93      237.87    153.90 o 
  -9   1   1     1823.84     1578.32    193.65 o 
  -8   1   1     1768.30     1715.71    129.42 o 
  -7   1   1        8.11      -46.89     60.83 o 
  -6   1   1       24.12       14.01     44.23 o 
  -5   1   1     2195.90     2346.54     98.79 o 
  -4   1   1     3024.86     2974.94     90.84 o 
  -3   1   1     1262.72     1284.69     54.63 o 
  -2   1   1    46251.98    47616.84    862.41 o 
  -1   1   1    18405.22    18951.22    477.31 o 
   0   1   1     2206.72     2367.26     49.60 o 
   1   1   1      100.09      183.22     27.73 o 
   2   1   1     6785.54     7152.86    142.60 o 
   3   1   1    83240.38    88797.50   1526.44 o 
   4   1   1     8947.38     9422.47    154.16 o 
   5   1   1     3336.86     3439.66     78.61 o 
   6   1   1     3107.78     2955.04    113.30 o 
   7   1   1     5854.64     5479.43    119.57 o 
   8   1   1     2396.44     2396.67    128.52 o 
   9   1   1      569.31      609.53    123.75 o 
  10   1   1      412.56      493.06     96.32 o 
  11   1   1       66.74       67.51    161.53 o 
  12   1   1      119.92      173.58    175.59 o 
  13   1   1      193.93     -134.19    184.82 o 
 -12   2   1      514.03      663.41    221.02 o 
 -11   2   1      128.26      310.20    193.67 o 
 -10   2   1       94.56      153.49    169.16 o 
  -9   2   1      288.59      391.76    162.33 o 
  -8   2   1      679.66      775.11    120.07 o 
  -7   2   1     2130.43     2069.37    132.79 o 
  -6   2   1     1933.78     1916.88     76.47 o 
  -5   2   1     1569.47     1556.14     71.19 o 
  -4   2   1      633.39      599.27    123.16 o 
  -3   2   1     4902.11     4666.99    187.63 o 
  -2   2   1      206.66      265.19     77.95 o 
  -1   2   1      151.38      323.86     69.92 o 
   0   2   1    26223.18    27307.38    544.80 o 
   1   2   1    13579.64    14336.33    345.12 o 
   2   2   1      416.14      463.16     26.00 o 
   3   2   1      384.35      359.16     41.92 o 
   4   2   1     8385.49     8263.76    182.36 o 
   5   2   1    34181.38    35080.30    642.12 o 
   6   2   1    11125.91    11424.49    253.31 o 
   7   2   1       52.29       52.76     60.41 o 
   8   2   1       11.26      -52.83     77.75 o 
   9   2   1       78.95      -14.54     83.61 o 
  10   2   1      451.99      290.73     92.39 o 
  11   2   1     1106.54     1128.16    119.44 o 
  12   2   1      556.65      463.69    202.49 o 
  13   2   1      104.09      -40.98    192.85 o 
 -11   3   1       90.44      202.51    183.22 o 
 -10   3   1      118.32      107.29    180.81 o 
  -9   3   1      363.21      399.40    159.92 o 
  -8   3   1       16.15      -87.65     96.54 o 
  -7   3   1      660.91      628.04    107.71 o 
  -6   3   1     1618.65     1906.54    315.21 o 
  -5   3   1     2477.70     2187.45    178.79 o 
  -4   3   1     2157.88     2332.13    168.74 o 
  -3   3   1     1546.07     2047.23    143.03 o 
  -2   3   1    12176.02    11341.64    355.57 o 
  -1   3   1    19483.62    19499.31    360.33 o 
   0   3   1     1198.86     1083.17     79.57 o 
   1   3   1    69057.81    70734.09   1219.63 o 
   2   3   1     3649.09     3998.32    248.72 o 
   3   3   1       48.00       43.51     40.75 o 
   4   3   1     4739.34     4540.43    107.96 o 
   5   3   1    17327.57    16764.36    335.74 o 
   6   3   1    17866.98    17834.05    576.74 o 
   7   3   1     2162.70     2137.37    119.26 o 
   8   3   1     1252.90     1254.59    103.42 o 
   9   3   1      613.20      577.04    101.47 o 
  10   3   1     1653.20     1587.69    165.35 o 
  11   3   1        3.18       97.56     94.29 o 
  12   3   1      202.52      184.83    163.94 o 
  13   3   1      638.79      766.26    200.48 o 
 -11   4   1       48.66      212.96    187.65 o 
 -10   4   1      499.83      690.73    192.05 o 
  -9   4   1       90.28      214.16    160.73 o 
  -8   4   1       55.65       78.78    107.26 o 
  -7   4   1     2327.16     2609.98    245.50 o 
  -6   4   1      153.91      316.63    147.47 o 
  -4   4   1     1991.75     1761.13    163.12 o 
  -3   4   1      767.80     1075.67    150.66 o 
  -2   4   1     1338.35     1452.17    141.42 o 
  -1   4   1     1101.78     1025.07    115.13 o 
   0   4   1    12486.29    12568.91    513.47 o 
   1   4   1     2499.95     2424.42     91.52 o 
   2   4   1     9127.65     8553.61    191.01 o 
   3   4   1      654.08      742.72     60.33 o 
   4   4   1       10.29      -12.14     27.64 o 
   5   4   1     3292.69     3043.65    107.82 o 
   6   4   1      954.71     1019.32     82.13 o 
   7   4   1     8479.95     7921.90    210.79 o 
   8   4   1       43.99       34.32     70.38 o 
   9   4   1      378.56      456.69     94.04 o 
  10   4   1      782.10      970.24    114.99 o 
  11   4   1      391.78      176.61    204.32 o 
  12   4   1      322.70      386.01    232.84 o 
  13   4   1        0.75     -257.94    171.96 o 
 -10   5   1        0.65       18.48    191.67 o 
  -9   5   1      375.19      430.76    178.40 o 
  -8   5   1       38.01      101.33    123.14 o 
  -7   5   1     3847.25     4128.15    196.69 o 
  -5   5   1      221.45      291.72    151.08 o 
  -4   5   1     4428.04     4155.94    253.92 o 
  -3   5   1    10306.27    10078.87    380.08 o 
  -2   5   1     2622.32     2533.41     72.00 o 
  -1   5   1     4764.07     4837.61    123.89 o 
   0   5   1     3453.14     3082.31    214.37 o 
   1   5   1     4335.54     4021.86    228.43 o 
   2   5   1    17663.26    17416.01    348.71 o 
   3   5   1    18331.17    16513.46    333.17 o 
   4   5   1      947.49     1013.49     70.26 o 
   5   5   1      137.19      156.23     35.25 o 
   6   5   1     3570.83     3579.76    130.72 o 
   7   5   1     1285.76     1314.67    100.24 o 
   8   5   1     7474.69     7692.06    219.32 o 
   9   5   1       59.77      -71.27     80.24 o 
  10   5   1      645.24      734.95    139.03 o 
  11   5   1       31.26      -62.54     89.41 o 
  12   5   1       21.15       53.95    147.66 o 
  13   5   1      118.63       86.95    112.94 o 
  -9   6   1      712.20     1215.78    284.48 o 
  -8   6   1      577.49      697.71    150.08 o 
  -7   6   1      161.01      257.74    129.18 o 
  -6   6   1     1978.26     1805.73    240.30 o 
  -5   6   1     3291.97     3306.11    265.21 o 
  -4   6   1      663.07      781.53    175.17 o 
  -3   6   1      144.74      294.13    140.63 o 
  -2   6   1     3122.13     2996.70    217.40 o 
  -1   6   1     2589.98     2681.67    198.48 o 
   0   6   1     9764.65     9150.04    615.92 o 
   1   6   1      629.02      649.54     66.82 o 
   2   6   1     9560.96     9147.88    334.07 o 
   3   6   1     4136.84     4094.45    140.44 o 
   4   6   1     3066.49     2862.41    113.32 o 
   5   6   1     7859.17     7573.06    377.87 o 
   6   6   1     1588.81     1497.24     71.65 o 
   7   6   1     4269.98     4219.71    155.41 o 
   8   6   1     3098.31     2993.53    140.44 o 
   9   6   1     2338.34     2112.91    144.04 o 
  10   6   1     1042.34     1072.34    117.31 o 
  11   6   1        2.10        3.17     97.88 o 
  12   6   1       31.15       19.41    102.38 o 
  13   6   1        2.57      -27.25    272.43 o 
  -9   7   1       23.94      144.73    132.65 o 
  -8   7   1     2385.61     3311.30    284.09 o 
  -7   7   1        4.92     -298.92    199.28 o 
  -6   7   1      184.52      495.02    217.80 o 
  -5   7   1      463.01      497.43    204.10 o 
  -4   7   1      739.10      881.57    210.57 o 
  -3   7   1     4526.64     4181.65    263.96 o 
  -2   7   1     3343.72     2919.96    235.88 o 
  -1   7   1     2230.87     2042.92    209.14 o 
   0   7   1     2766.47     2705.90    185.64 o 
   1   7   1     1235.88     1202.42    115.11 o 
   2   7   1     1216.12     1189.52     92.13 o 
   3   7   1     1398.97     1530.26    200.50 o 
   4   7   1    10438.92    10175.18    245.45 o 
   5   7   1        3.74      -32.11    131.18 o 
   6   7   1    10602.76     9863.52    394.14 o 
   7   7   1        5.58     -155.89    108.08 o 
   8   7   1       19.98      -40.30     95.02 o 
   9   7   1      388.78      370.05     98.74 o 
  10   7   1      701.82      711.92    127.98 o 
  11   7   1       46.39       90.90    103.76 o 
  12   7   1        4.39     -195.96    196.87 o 
  13   7   1      126.01        2.81    274.84 o 
  -8   8   1        0.22       28.28    276.45 o 
  -7   8   1      613.78      650.95    247.93 o 
  -6   8   1      121.80      160.32    196.09 o 
  -5   8   1      365.61       91.61    208.14 o 
  -4   8   1      887.89      911.70    201.69 o 
  -3   8   1      413.55      582.21    201.29 o 
  -2   8   1      280.54      114.92    153.09 o 
  -1   8   1        2.65     -146.65    154.28 o 
   0   8   1     4743.72     4435.73    144.02 o 
   1   8   1      496.91      543.46     76.05 o 
   2   8   1      243.53      191.48     70.09 o 
   3   8   1       25.98       40.71     70.78 o 
   4   8   1     1304.70     1355.88    108.37 o 
   5   8   1     7448.35     7288.13    205.10 o 
   6   8   1     4451.08     4157.55    266.38 o 
   7   8   1     2805.77     2829.97    246.33 o 
   8   8   1       35.83       -8.84    127.78 o 
   9   8   1      388.31      354.00    150.28 o 
  10   8   1     1209.52     1203.34    172.36 o 
  11   8   1      500.82      571.35    187.25 o 
  12   8   1      177.68      229.29    112.06 o 
  -7   9   1      110.67      231.85    205.33 o 
  -6   9   1      367.41      484.58    219.01 o 
  -5   9   1      375.15      482.17    212.58 o 
  -4   9   1      173.12      115.72    210.55 o 
  -3   9   1      759.53      543.64    204.50 o 
  -2   9   1       47.24       83.18    162.73 o 
  -1   9   1     1728.52     1676.76    222.22 o 
   0   9   1        3.25      167.15    167.56 o 
   1   9   1     6498.08     6359.66    207.52 o 
   2   9   1     5603.03     5383.73    179.72 o 
   3   9   1      235.52      473.61     91.64 o 
   4   9   1      296.52      155.91    119.94 o 
   5   9   1     1873.81     2072.82    133.13 o 
   6   9   1     1538.49     1412.75    195.66 o 
   7   9   1       48.32      -65.49    147.45 o 
   8   9   1       19.36       18.08    149.48 o 
   9   9   1       14.05      -62.68    148.66 o 
  10   9   1       12.29      149.88    164.34 o 
  11   9   1       37.02      108.09    165.95 o 
  12   9   1       99.08      314.22    166.35 o 
  -6  10   1      421.54      385.34    223.00 o 
  -5  10   1     2078.80     2038.80    274.05 o 
  -4  10   1       44.91      216.98    222.60 o 
  -3  10   1      214.91      -50.22    197.67 o 
  -2  10   1       42.45      -96.02    190.84 o 
  -1  10   1      529.24      374.49    210.95 o 
   0  10   1      862.19     1024.60    232.26 o 
   1  10   1      125.18      228.23    195.28 o 
   2  10   1        1.41       34.45     78.26 o 
   3  10   1     2506.79     2558.29    329.67 o 
   4  10   1      127.30       92.73     94.43 o 
   5  10   1       25.03       62.66     83.73 o 
   6  10   1     1727.10     1863.18    201.29 o 
   7  10   1      793.37      928.58    190.44 o 
   8  10   1       30.96       53.44    163.54 o 
   9  10   1      428.09      328.68    190.06 o 
  10  10   1      139.07      296.54    192.07 o 
  11  10   1      791.03     1190.17    230.26 o 
  -4  11   1      566.94      455.65    219.41 o 
  -3  11   1     1231.60     1511.63    270.84 o 
  -2  11   1      360.01      333.10    200.50 o 
  -1  11   1      104.62      369.27    192.47 o 
   0  11   1      785.72      756.22    208.16 o 
   1  11   1      547.87      378.10    179.61 o 
   2  11   1      179.85       61.48    176.39 o 
   3  11   1       72.09      196.92     89.00 o 
   4  11   1      196.71      239.07     95.16 o 
   5  11   1       32.60      221.80    133.80 o 
   6  11   1      226.84       22.10    127.78 o 
   7  11   1       60.88      155.10    162.73 o 
   8  11   1      773.64     1031.43    204.90 o 
   9  11   1        1.27      102.86    176.80 o 
  10  11   1      242.91      653.76    222.62 o 
  11  11   1      242.78      543.64    217.80 o 
  -3  12   1       87.28       65.50    195.28 o 
  -2  12   1     1167.26     1167.67    268.02 o 
  -1  12   1      401.58      475.34    230.66 o 
   0  12   1      150.99      -86.78    205.71 o 
   1  12   1       10.21       72.73    206.13 o 
   2  12   1      462.53      460.87    209.77 o 
   3  12   1      273.11      227.02    184.03 o 
   4  12   1        6.93       37.17     95.68 o 
   5  12   1      319.61      418.69    145.44 o 
   6  12   1       26.21       81.17    153.90 o 
   7  12   1       40.62      182.02    173.98 o 
   8  12   1       25.37       62.28    185.23 o 
   9  12   1       19.27      146.66    204.52 o 
  10  12   1        6.25       98.44    192.47 o 
  -1  13   1      194.89      -92.41    219.01 o 
   0  13   1       71.13       31.34    192.47 o 
   1  13   1        2.73       22.91    206.93 o 
   2  13   1      150.91      186.04    195.68 o 
   3  13   1      112.53      116.53    188.85 o 
   4  13   1       22.89      175.59    181.22 o 
   5  13   1        9.00      164.74    140.23 o 
   6  13   1      444.65      723.27    180.80 o 
   7  13   1      138.13      365.65    188.85 o 
   8  13   1     1048.81     1374.99    241.51 o 
   3  14   1      223.40      243.10    213.36 o 
  -8 -13   2       72.60      231.45    194.48 o 
  -7 -13   2       22.17      226.62    194.48 o 
  -6 -13   2      195.60       68.31    169.16 o 
  -5 -13   2       84.40       82.37    157.11 o 
  -4 -13   2      403.45      646.13    184.01 o 
  -3 -13   2       79.81      130.99    172.78 o 
  -2 -13   2       56.71      196.49    186.44 o 
  -1 -13   2     1963.69     2440.21    288.51 o 
   0 -13   2      133.74      280.06    198.50 o 
   1 -13   2       61.99      322.66    232.25 o 
  -9 -12   2      209.74      264.39    203.72 o 
  -8 -12   2       10.06     -201.69    187.63 o 
  -7 -12   2      173.26       85.99    180.41 o 
  -6 -12   2      182.07      265.60    171.17 o 
  -5 -12   2       38.72      133.00    152.29 o 
  -4 -12   2      341.51      530.77    167.56 o 
  -3 -12   2     2866.09     2810.68    236.28 o 
  -2 -12   2       33.49       31.74    175.99 o 
  -1 -12   2       90.55      184.03    174.79 o 
   0 -12   2      311.65      271.22    219.39 o 
   1 -12   2      844.27      851.04    232.67 o 
   2 -12   2     1130.36      952.28    242.71 o 
   3 -12   2       37.53       76.34    231.85 o 
 -10 -11   2      474.83      538.42    208.16 o 
  -9 -11   2       48.29      102.46    185.23 o 
  -8 -11   2      108.10       19.69    188.45 o 
  -7 -11   2       12.41      -25.72    168.76 o 
  -6 -11   2      867.45     1205.84    202.09 o 
  -5 -11   2      331.41      508.68    160.71 o 
  -4 -11   2      454.25      597.60    101.95 o 
  -3 -11   2     3191.51     3465.76    160.34 o 
  -2 -11   2     1476.32     1888.53    226.64 o 
  -1 -11   2      659.07      739.74    200.08 o 
   0 -11   2     1158.10     1319.94    224.23 o 
   1 -11   2      936.17     1212.67    254.36 o 
   2 -11   2     2530.61     2659.98    316.64 o 
   3 -11   2      623.91      801.22    247.53 o 
   4 -11   2       91.18        7.63    225.82 o 
   5 -11   2       45.02     -147.05    231.86 o 
 -11 -10   2       32.79      239.08    176.80 o 
 -10 -10   2       56.97     -174.37    173.97 o 
  -9 -10   2      793.48      765.46    214.59 o 
  -8 -10   2      886.43     1045.13    215.79 o 
  -7 -10   2      469.75      611.14    171.96 o 
  -6 -10   2      197.52       88.00    149.48 o 
  -5 -10   2      494.49      495.08     89.07 o 
  -4 -10   2     2924.53     2870.87    140.32 o 
  -3 -10   2      668.00      849.44    128.37 o 
  -2 -10   2      112.23       86.76     82.39 o 
  -1 -10   2      665.08      849.43    202.90 o 
   0 -10   2     1178.83     1284.19    233.47 o 
   1 -10   2      972.18      997.28    214.59 o 
   2 -10   2      380.74      552.48    204.10 o 
   3 -10   2      858.62      717.24    241.91 o 
   4 -10   2        3.46      -82.77    193.65 o 
   5 -10   2        8.43     -102.85    198.07 o 
   6 -10   2       30.40     -137.41    231.86 o 
 -12  -9   2       31.72      -19.29    159.12 o 
 -11  -9   2        1.42      180.01    165.14 o 
 -10  -9   2     2168.05     1898.58    240.70 o 
  -9  -9   2     2603.06     2817.51    255.57 o 
  -8  -9   2     2486.77     2647.52    246.73 o 
  -7  -9   2      205.64      200.50    144.65 o 
  -6  -9   2      977.93      939.02    168.34 o 
  -5  -9   2      772.77      787.36     90.66 o 
  -4  -9   2        7.18       32.08     66.65 o 
  -3  -9   2     1433.43     1498.54    111.56 o 
  -2  -9   2     2259.85     2387.56    208.54 o 
  -1  -9   2     3710.01     4053.05    283.47 o 
   0  -9   2     1485.44     1451.36    224.63 o 
   1  -9   2      320.35      262.38    180.01 o 
   2  -9   2       26.28     -115.71    205.71 o 
   3  -9   2      528.35      331.90    204.52 o 
   4  -9   2     1253.45     1679.57    282.49 o 
   5  -9   2       12.42      -12.45    218.18 o 
   6  -9   2       29.90       -6.83    204.92 o 
   7  -9   2      269.25       98.84    238.68 o 
 -12  -8   2       91.40       36.69    118.75 o 
 -11  -8   2       62.57       -4.55    106.11 o 
 -10  -8   2      164.25       70.60     98.17 o 
  -9  -8   2     6551.86     6994.14    289.08 o 
  -8  -8   2      996.83     1141.52    339.92 o 
  -7  -8   2      172.73       82.37    147.47 o 
  -6  -8   2     1586.87     1350.08    178.39 o 
  -5  -8   2     1269.58     1299.24     93.37 o 
  -4  -8   2     3361.13     3231.53    127.83 o 
  -3  -8   2      190.65      214.25     66.29 o 
  -2  -8   2      320.73      313.97     74.32 o 
  -1  -8   2     6756.92     7005.93    223.59 o 
   0  -8   2     4737.78     4937.10    174.37 o 
   1  -8   2     1393.19     1558.24    210.97 o 
   2  -8   2      348.18      325.07    200.10 o 
   3  -8   2     4923.70     5605.53    344.72 o 
   4  -8   2      100.51     -219.01    198.07 o 
   5  -8   2     1690.70     1794.08    288.11 o 
   6  -8   2        2.53      229.77    202.11 o 
   7  -8   2       29.35      245.03    245.91 o 
   8  -8   2      297.38      608.54    164.09 o 
 -12  -7   2      568.96      350.62    131.79 o 
 -11  -7   2     1425.70     1588.04    147.77 o 
 -10  -7   2      209.79      143.12    200.50 o 
  -9  -7   2      146.71       31.54     90.17 o 
  -8  -7   2     1820.03     1978.07    128.77 o 
  -7  -7   2     5922.68     5795.84    180.46 o 
  -6  -7   2     4208.61     4125.81    254.32 o 
  -5  -7   2       16.62      -45.40     77.94 o 
  -4  -7   2     7372.05     7627.29    300.33 o 
  -3  -7   2     9697.53     9455.08    300.12 o 
  -2  -7   2       43.03       -6.36     52.99 o 
  -1  -7   2     3278.69     3423.70    122.40 o 
   0  -7   2      409.87      555.26     64.84 o 
   1  -7   2      408.96      375.32     61.02 o 
   2  -7   2     1340.64     1122.67    209.77 o 
   3  -7   2     2158.09     2376.33    252.76 o 
   4  -7   2     1767.83     1716.13    271.24 o 
   5  -7   2      341.89      520.63    145.65 o 
   6  -7   2     1164.81     1328.71    149.28 o 
   7  -7   2      419.02      456.26    132.38 o 
   8  -7   2        7.36      -33.16    134.44 o 
   9  -7   2       62.40      243.36    152.40 o 
 -13  -6   2      403.07      401.38    288.51 o 
 -12  -6   2      426.94      382.07    123.88 o 
 -11  -6   2     2165.91     2093.47    152.39 o 
 -10  -6   2      971.45     1095.15    124.58 o 
  -9  -6   2      342.40      238.83     91.40 o 
  -8  -6   2     1111.29     1096.01    100.52 o 
  -7  -6   2     1663.35     1768.39    112.49 o 
  -6  -6   2     5941.52     5818.82    168.86 o 
  -5  -6   2      559.73      711.00     46.65 o 
  -4  -6   2     1020.97     1047.17     71.27 o 
  -3  -6   2    11253.70    11417.69    247.46 o 
  -2  -6   2     1097.43     1248.84    102.05 o 
  -1  -6   2     2889.97     2895.96    108.22 o 
   0  -6   2     3435.03     3336.65    111.19 o 
   1  -6   2    10617.17    10534.68    233.74 o 
   2  -6   2     3709.56     3790.88    286.68 o 
   3  -6   2     5321.85     5295.37    315.39 o 
   5  -6   2     1023.29     1014.73    201.31 o 
   6  -6   2     3294.06     3957.87    199.01 o 
   7  -6   2      144.06      329.14    188.45 o 
   8  -6   2      158.64      258.16    138.92 o 
   9  -6   2       48.22      207.95    135.81 o 
  10  -6   2       66.81      319.44    216.17 o 
 -13  -5   2       29.19      -49.55    150.29 o 
 -12  -5   2      940.74      766.98    124.69 o 
 -11  -5   2       31.30      -26.56     97.70 o 
 -10  -5   2        7.64      -80.19     93.50 o 
  -9  -5   2      768.73      769.99    105.44 o 
  -8  -5   2      466.68      470.25     87.56 o 
  -7  -5   2      296.26      203.59     68.90 o 
  -6  -5   2     1416.54     1379.12     93.41 o 
  -5  -5   2       21.95       24.12     26.96 o 
  -4  -5   2      422.81      439.91     68.93 o 
  -3  -5   2    12307.71    12989.00    264.96 o 
  -2  -5   2     1378.37     1397.09     73.39 o 
  -1  -5   2     6905.72     6980.03    165.62 o 
   0  -5   2     2030.87     1990.78     79.45 o 
   1  -5   2       88.44       90.84     37.70 o 
   2  -5   2    13290.03    12958.29    266.12 o 
   3  -5   2      199.35      204.16     41.25 o 
   4  -5   2      524.67      320.25    169.16 o 
   5  -5   2     3027.04     3373.82    174.37 o 
   6  -5   2      832.10      793.11    121.99 o 
   7  -5   2       41.17     -165.15    423.08 o 
   8  -5   2      213.98      435.00    126.94 o 
   9  -5   2      162.28      107.31    137.64 o 
  10  -5   2      478.77      809.65    229.05 o 
 -13  -4   2      118.12     -101.25    183.21 o 
 -12  -4   2      123.79      340.88    115.56 o 
 -11  -4   2      195.98      121.44    105.13 o 
 -10  -4   2     2030.19     2053.50    141.05 o 
  -9  -4   2     2645.48     2513.72    148.46 o 
  -8  -4   2     4952.57     4859.75    174.34 o 
  -7  -4   2     2420.87     2361.61    118.95 o 
  -6  -4   2       16.85       88.09     55.52 o 
  -5  -4   2      115.91      109.28     49.69 o 
  -4  -4   2    16881.12    17545.54    270.83 o 
  -3  -4   2      104.62      139.83     24.13 o 
  -2  -4   2      994.18     1103.83     57.90 o 
  -1  -4   2      547.30      545.53     80.98 o 
   0  -4   2     5388.15     5098.32    124.88 o 
   1  -4   2     6114.63     6140.70    142.59 o 
   2  -4   2    20889.84    21614.17    613.91 o 
   3  -4   2      169.58      153.73     34.91 o 
   4  -4   2       25.06      -48.97     32.65 o 
   5  -4   2       34.12     -105.02     78.67 o 
   6  -4   2     1097.42     1145.93    161.93 o 
   7  -4   2      314.61      489.60    115.96 o 
   8  -4   2      198.37      327.55    114.57 o 
   9  -4   2      405.30      700.37    179.99 o 
  10  -4   2       11.77      -87.99    173.57 o 
  11  -4   2       57.21      -71.92    204.10 o 
 -13  -3   2      303.20      312.61    196.09 o 
 -12  -3   2        0.45     -263.96    175.98 o 
 -11  -3   2       59.32       58.30    171.97 o 
 -10  -3   2      427.35      433.35    100.24 o 
  -9  -3   2     3066.91     2733.77    136.92 o 
  -8  -3   2     6640.40     6630.91    200.62 o 
  -7  -3   2      369.80      299.13     72.37 o 
  -6  -3   2        9.73        8.93     29.81 o 
  -5  -3   2    11318.64    11240.64    246.08 o 
  -4  -3   2      183.98      184.10     43.39 o 
  -3  -3   2    15643.75    15721.85    239.87 o 
  -2  -3   2     8351.75     8610.39    138.27 o 
  -1  -3   2     1159.35     1173.55     67.10 o 
   0  -3   2     8304.14     8437.97    170.27 o 
   1  -3   2     4692.27     4515.54    106.27 o 
   2  -3   2      471.72      504.59     26.92 o 
   3  -3   2     8012.46     7844.73    141.58 o 
   4  -3   2     1138.04     1061.69     95.87 o 
   5  -3   2     1074.00     1019.41     73.59 o 
   6  -3   2     5337.62     5382.44    183.61 o 
   7  -3   2     1481.12     1850.34    133.92 o 
   8  -3   2      249.65      426.57    132.99 o 
   9  -3   2     2397.25     2511.72    229.05 o 
  10  -3   2     1966.81     2145.27    235.08 o 
  11  -3   2      140.54     -121.74    195.66 o 
 -13  -2   2        9.32     -147.45    199.28 o 
 -12  -2   2      130.67       -7.63    186.84 o 
 -11  -2   2     1510.80     1532.92    214.59 o 
 -10  -2   2      898.12      941.20    110.60 o 
  -9  -2   2      743.94      742.73     98.51 o 
  -8  -2   2      117.88       75.62     71.45 o 
  -7  -2   2      527.28      579.20     77.79 o 
  -6  -2   2     4246.38     3977.23    147.53 o 
  -5  -2   2      663.85      654.50     38.98 o 
  -4  -2   2     1375.53     1250.00     72.35 o 
  -3  -2   2     7478.79     7772.84    168.14 o 
  -2  -2   2     7104.04     7104.74    159.24 o 
  -1  -2   2      116.92      128.03     14.39 o 
   0  -2   2      111.46      161.96     24.32 o 
   1  -2   2       57.94       22.95     31.34 o 
   2  -2   2     1039.73     1078.64     54.31 o 
   3  -2   2     5832.06     5811.86    107.95 o 
   4  -2   2       21.43      -24.20     30.66 o 
   5  -2   2     1263.56     1347.25    128.42 o 
   6  -2   2       59.82       42.82     47.88 o 
   7  -2   2     1502.29     1838.38    135.98 o 
   8  -2   2     4305.21     4259.90    178.24 o 
   9  -2   2       75.22       83.58    143.85 o 
  10  -2   2       28.79      -55.44    149.46 o 
  11  -2   2      700.43      691.53    215.79 o 
  12  -2   2      791.95     1062.41    224.23 o 
 -12  -1   2      348.27      388.95    184.83 o 
 -11  -1   2      748.00      902.86    188.03 o 
 -10  -1   2      281.89      321.45    163.54 o 
  -9  -1   2     1206.21     1286.52    107.13 o 
  -8  -1   2      246.62      155.66     74.98 o 
  -7  -1   2    16908.85    16592.49    652.74 o 
  -6  -1   2     4463.58     4180.40    103.47 o 
  -5  -1   2    13146.12    12943.14    213.66 o 
  -4  -1   2       49.83       12.28     31.86 o 
  -3  -1   2     9819.92     9860.88    201.40 o 
  -2  -1   2       96.84      110.91     60.47 o 
  -1  -1   2     4557.80     5058.93    128.77 o 
   0  -1   2       62.91       94.87     14.34 o 
   1  -1   2      589.34      644.65     19.28 o 
   2  -1   2     1051.67     1063.24     38.64 o 
   3  -1   2     4579.63     4214.77     83.51 o 
   4  -1   2     5945.35     5740.96    111.22 o 
   5  -1   2    32535.62    32068.78    477.23 o 
   6  -1   2      449.41      466.85     53.22 o 
   7  -1   2     1416.61     1434.93     79.34 o 
   8  -1   2       74.12      112.67     59.88 o 
   9  -1   2      138.82       24.11    133.00 o 
  10  -1   2     1020.73      826.53    174.77 o 
  11  -1   2       14.46     -127.36    161.91 o 
  12  -1   2       16.14     -240.70    171.16 o 
 -12   0   2       24.92      168.36    177.60 o 
 -11   0   2      644.42      673.45    197.27 o 
 -10   0   2       69.66       58.66    146.66 o 
  -9   0   2        5.43     -132.99    129.77 o 
  -8   0   2     1018.61      979.41    144.46 o 
  -7   0   2      449.46      552.70     62.49 o 
  -6   0   2    24410.23    23963.45    375.79 o 
  -5   0   2     1098.94     1131.49     59.87 o 
  -4   0   2      226.45      175.03     30.84 o 
  -3   0   2     4588.48     4962.46    109.53 o 
  -2   0   2       15.61      -19.29     26.92 o 
  -1   0   2     2143.46     2170.58     70.71 o 
   0   0   2     4522.23     4954.86     89.69 o 
   1   0   2      995.45      960.02     23.56 o 
   2   0   2     9578.76     9953.77    150.88 o 
   3   0   2     1840.63     1822.54     83.08 o 
   4   0   2     8886.95     8573.11    144.38 o 
   5   0   2     7041.98     7065.44    130.99 o 
   6   0   2    20045.69    19594.98    308.92 o 
   7   0   2     2069.78     1936.83     85.60 o 
   8   0   2     2900.96     2587.37    129.66 o 
   9   0   2      304.24      297.34     83.28 o 
  10   0   2     1056.59     1105.80    183.61 o 
  11   0   2      962.48      733.72    186.42 o 
  12   0   2       46.22       -6.43    175.19 o 
  13   0   2      279.11      277.65    221.40 o 
 -12   1   2      358.26      397.39    194.88 o 
 -11   1   2      110.22      311.00    175.99 o 
 -10   1   2       54.89      206.13    149.88 o 
  -9   1   2     1900.47     2043.22    210.57 o 
  -8   1   2     1904.63     2193.08    195.66 o 
  -7   1   2      103.64      159.20     53.12 o 
  -6   1   2     1757.85     1629.54     71.27 o 
  -5   1   2       22.84       11.72     34.00 o 
  -4   1   2     6717.12     6525.97    143.95 o 
  -3   1   2       51.26       58.82     25.17 o 
  -2   1   2     2416.07     2297.09     72.54 o 
  -1   1   2       16.60       49.34     12.01 o 
   0   1   2      805.23      782.33     37.36 o 
   1   1   2     9689.51     9782.77    254.72 o 
   2   1   2    13129.05    13665.50    251.70 o 
   3   1   2     5199.79     5137.37     90.25 o 
   4   1   2      896.95      869.88     62.50 o 
   5   1   2     5972.56     5994.14    112.97 o 
   6   1   2     1048.41     1049.09     49.50 o 
   7   1   2        5.41      -38.33     36.71 o 
   8   1   2     2360.43     2396.64    128.79 o 
   9   1   2     1430.30     1621.20    148.46 o 
  10   1   2     3042.02     2823.40    147.08 o 
  11   1   2       30.66     -203.10    135.40 o 
  12   1   2      179.22       76.34    187.65 o 
  13   1   2       52.95       98.04    186.04 o 
 -12   2   2       42.81     -128.97    199.28 o 
 -11   2   2     1085.42     1012.55    222.62 o 
 -10   2   2     1386.82     1510.42    204.10 o 
  -9   2   2      150.38      333.10    145.06 o 
  -8   2   2     2704.06     2591.86    145.61 o 
  -7   2   2     1634.03     1708.73    185.44 o 
  -6   2   2      148.09      161.60     60.41 o 
  -5   2   2     2539.16     2574.36     84.13 o 
  -4   2   2     2558.18     2375.40    128.79 o 
  -3   2   2      219.65      268.33     24.52 o 
  -2   2   2     2844.81     2592.10     63.82 o 
  -1   2   2     1796.70     1795.88    121.56 o 
   0   2   2     1783.49     1955.73    122.16 o 
   1   2   2    10473.75    11712.12    359.99 o 
   2   2   2    25383.45    27778.17    702.30 o 
   3   2   2     3428.51     3508.28     95.44 o 
   4   2   2    20015.68    21151.49    397.04 o 
   5   2   2      304.73      431.03     55.47 o 
   6   2   2     3825.41     3977.07    134.92 o 
   7   2   2    17209.95    16525.75    349.05 o 
   8   2   2     5850.80     5331.90    174.43 o 
   9   2   2      926.27      928.97    104.97 o 
  10   2   2      240.53      323.34     91.87 o 
  11   2   2      356.48      302.41    100.29 o 
  12   2   2      822.36      667.83    194.46 o 
  13   2   2      454.28      615.56    205.71 o 
 -11   3   2        3.16       44.60    190.86 o 
 -10   3   2      266.29      285.69    172.78 o 
  -9   3   2      527.03      639.70    177.58 o 
  -8   3   2       71.15       26.52    108.00 o 
  -7   3   2       41.42       55.25     89.59 o 
  -6   3   2        6.51        6.03    127.37 o 
  -5   3   2       41.38       28.13    109.70 o 
  -4   3   2      298.40      284.89    106.88 o 
  -3   3   2     9168.37     8996.09    300.12 o 
  -2   3   2    12873.31    12703.25    375.66 o 
  -1   3   2    10789.47    10197.81    200.10 o 
   0   3   2      504.33      601.34     44.72 o 
   1   3   2       73.54      104.91     38.15 o 
   2   3   2     5160.80     5254.27    122.30 o 
   3   3   2    15282.99    16071.47    302.05 o 
   4   3   2     6574.12     6632.12    159.30 o 
   5   3   2      700.40      816.39     66.27 o 
   6   3   2     4743.50     4945.25    201.69 o 
   7   3   2     8596.86     8428.65    215.96 o 
   8   3   2     4675.54     4235.88    155.15 o 
   9   3   2     1009.17     1011.76    138.43 o 
  10   3   2      465.08      388.03     98.99 o 
  11   3   2      166.92      236.38     97.02 o 
  12   3   2      110.28      238.02    103.93 o 
  13   3   2     1092.21      922.15    232.67 o 
 -11   4   2      160.81      349.98    196.89 o 
 -10   4   2      155.70      503.46    202.90 o 
  -9   4   2      483.14      631.27    183.21 o 
  -8   4   2       58.83      -27.16    282.88 o 
  -7   4   2      430.60      505.28    108.79 o 
  -6   4   2     2412.41     2764.48    219.01 o 
  -5   4   2     3781.38     3650.47    226.24 o 
  -4   4   2      472.65      646.53    125.35 o 
  -3   4   2    13611.55    11985.28    392.93 o 
  -2   4   2      125.51       99.65     79.96 o 
  -1   4   2     2879.60     2619.42     82.35 o 
   0   4   2     1220.89     1073.16    126.78 o 
   1   4   2     5236.63     5206.92    199.88 o 
   2   4   2    20965.46    21473.50    403.36 o 
   3   4   2      886.32     1033.71     63.03 o 
   4   4   2     2714.08     3215.04    172.38 o 
   5   4   2     4727.61     4545.71     96.90 o 
   6   4   2     1142.58     1143.19     82.05 o 
   7   4   2      712.93      680.58     78.57 o 
   8   4   2      646.92      604.65     91.80 o 
   9   4   2      161.87      217.49     88.58 o 
  10   4   2      256.11      202.67    168.36 o 
  11   4   2     2629.23     2602.82    158.15 o 
  12   4   2      226.93      368.75    108.74 o 
  13   4   2      280.75      325.07    184.03 o 
 -10   5   2       27.45       36.16    173.18 o 
  -9   5   2        0.97      154.30    159.12 o 
  -8   5   2       86.24       77.18    210.14 o 
  -7   5   2     1853.54     1831.44    214.99 o 
  -6   5   2       30.82      277.65    172.78 o 
  -5   5   2     5164.61     4868.68    273.61 o 
  -4   5   2     1906.11     2048.44    204.50 o 
  -3   5   2     5067.92     4413.07    227.81 o 
  -2   5   2     8608.48     7677.88    302.13 o 
  -1   5   2     4796.44     4588.77    124.49 o 
   0   5   2     3974.11     3682.87    114.29 o 
   1   5   2      814.35      873.96     66.69 o 
   2   5   2    18264.93    17795.78    352.56 o 
   3   5   2      862.02      946.43     73.91 o 
   4   5   2     2556.81     2364.70    106.29 o 
   5   5   2    16842.39    16225.28    349.14 o 
   6   5   2     1810.29     1624.60    138.63 o 
   7   5   2      413.44      400.45     88.40 o 
   8   5   2      214.02      288.29    187.45 o 
   9   5   2     4062.08     3690.62    159.79 o 
  10   5   2     4963.12     4869.04    189.40 o 
  11   5   2      586.56      573.20    114.55 o 
  12   5   2      247.47      175.81    104.32 o 
  13   5   2      222.96      242.96    109.86 o 
  -9   6   2       39.34       59.32    138.08 o 
  -8   6   2      305.22      526.73    187.05 o 
  -7   6   2     1201.10     1366.55    227.04 o 
  -6   6   2       14.12     -110.49    165.53 o 
  -5   6   2     3058.68     2969.38    268.02 o 
  -4   6   2     4901.23     4169.60    251.11 o 
  -3   6   2      539.78      566.54    161.51 o 
  -2   6   2     1259.50     1338.02    173.16 o 
  -1   6   2       62.76       66.99     47.61 o 
   0   6   2     6764.91     6188.99    261.96 o 
   1   6   2     3769.32     3499.44    139.84 o 
   2   6   2    11929.48    11284.77    429.09 o 
   3   6   2     7178.93     6767.64    182.31 o 
   4   6   2     2223.64     2085.09    104.16 o 
   5   6   2     6948.38     6593.72    179.79 o 
   6   6   2     1275.12     1303.54     76.99 o 
   7   6   2     4542.06     4523.11    156.09 o 
   8   6   2      326.19      206.47     96.64 o 
   9   6   2      312.16      226.07    126.77 o 
  10   6   2     2019.91     2051.20    138.82 o 
  11   6   2      551.03      665.34    156.31 o 
  12   6   2       15.85       79.09    195.88 o 
  13   6   2        7.17      -23.53    110.73 o 
  -9   7   2      140.27      228.70    337.51 o 
  -8   7   2       32.67      207.56    142.10 o 
  -7   7   2        1.26     -307.36    204.90 o 
  -6   7   2     1932.05     1952.01    248.34 o 
  -5   7   2       73.70     -100.04    145.84 o 
  -3   7   2      104.70       55.85    140.63 o 
  -2   7   2     2950.33     2539.45    207.35 o 
  -1   7   2     5453.28     4736.10    259.95 o 
   0   7   2     7258.87     6800.52    420.66 o 
   1   7   2      534.56      640.26     76.42 o 
   2   7   2      278.69      251.30     70.66 o 
   3   7   2     3133.85     3001.12    126.99 o 
   4   7   2     2694.07     2415.03    251.13 o 
   5   7   2      865.61      883.32    108.08 o 
   6   7   2     1060.28      954.28     84.32 o 
   7   7   2     3790.40     3858.99    248.34 o 
   8   7   2    18327.38    17129.18    576.14 o 
   9   7   2       25.70        1.78    126.97 o 
  10   7   2      244.24      180.42    106.68 o 
  11   7   2        6.73       95.13     99.93 o 
  12   7   2      595.77      484.24    116.81 o 
  13   7   2     1122.65     1057.44    142.20 o 
  -8   8   2      204.88      712.30    339.12 o 
  -7   8   2      118.34       95.23    224.61 o 
  -6   8   2        3.30     -112.50    179.19 o 
  -5   8   2     1033.65      946.26    218.60 o 
  -4   8   2      470.77      582.61    197.67 o 
  -3   8   2        8.10      -35.76    151.48 o 
  -2   8   2      180.16      336.32    171.17 o 
  -1   8   2     4526.98     3930.90    251.15 o 
   0   8   2     5800.27     5478.41    183.61 o 
   1   8   2      320.48      398.33     99.04 o 
   2   8   2     4686.68     4533.51    158.78 o 
   3   8   2        5.18       42.60     72.85 o 
   4   8   2      488.79      524.55     90.02 o 
   5   8   2     1441.51     1525.99    183.23 o 
   6   8   2      690.40      459.27    161.51 o 
   7   8   2     9869.09     9655.81    404.99 o 
   8   8   2     3573.07     3629.17    264.41 o 
   9   8   2     1838.85     1679.97    210.57 o 
  10   8   2        1.02      -30.94    143.04 o 
  11   8   2      452.75      699.93    152.09 o 
  12   8   2      974.28      931.57    134.39 o 
  -7   9   2      165.61       30.14    229.84 o 
  -6   9   2        0.92       46.21    224.61 o 
  -5   9   2      206.20       42.99    215.77 o 
  -4   9   2     1106.11      973.17    227.85 o 
  -3   9   2     1281.31     1009.33    199.28 o 
  -2   9   2       11.33      -30.94    174.39 o 
  -1   9   2     1100.20     1076.07    210.17 o 
   0   9   2       24.73      146.26    147.87 o 
   1   9   2      405.08      464.34     81.18 o 
   2   9   2     1059.93     1235.81    106.41 o 
   3   9   2     2531.40     2386.00    132.51 o 
   4   9   2     1177.56     1257.11    172.36 o 
   5   9   2      369.47      418.34    101.55 o 
   6   9   2      604.05      538.01    154.68 o 
   7   9   2     1962.54     2188.26    225.43 o 
   8   9   2      226.01      523.15    177.18 o 
   9   9   2      379.09      400.21    173.98 o 
  10   9   2       27.72      155.90    167.56 o 
  11   9   2        1.12      -53.84    138.21 o 
  12   9   2        6.94       94.83    162.73 o 
  -6  10   2       15.23      -62.68    223.83 o 
  -5  10   2      134.48      463.69    216.60 o 
  -4  10   2      705.09      607.92    216.60 o 
  -3  10   2     2324.20     2500.07    279.67 o 
  -2  10   2      990.65      890.81    215.39 o 
  -1  10   2     2682.32     2554.71    269.63 o 
   0  10   2      629.06      333.10    167.15 o 
   1  10   2     1586.26     1855.15    214.99 o 
   2  10   2     5377.11     5059.30    180.13 o 
   3  10   2      932.72      923.80    108.64 o 
   4  10   2      364.62      333.03    100.62 o 
   5  10   2     2838.08     2821.94    380.72 o 
   6  10   2       92.26       85.18    143.04 o 
   7  10   2       70.58       72.73    144.65 o 
   8  10   2       40.37       76.75    167.96 o 
   9  10   2      791.66      898.04    200.08 o 
  10  10   2     1086.02     1203.83    223.83 o 
  11  10   2      197.61      370.07    176.39 o 
  -4  11   2       45.23      -52.23    220.61 o 
  -3  11   2      597.88      304.97    226.22 o 
  -2  11   2      304.42      248.72    201.31 o 
  -1  11   2     1274.53     1297.44    258.38 o 
   0  11   2       10.57     -217.56    145.04 o 
   1  11   2       37.05      -48.21    145.04 o 
   2  11   2     5087.55     4691.10    319.41 o 
   3  11   2        5.81      144.22     91.51 o 
   4  11   2     1395.08     1612.25    134.96 o 
   5  11   2      230.21      305.34    100.80 o 
   6  11   2       83.77      229.84    135.41 o 
   7  11   2       49.06       99.25    163.14 o 
   8  11   2      299.42      395.38    175.99 o 
   9  11   2      642.13      774.70    221.42 o 
  10  11   2     1131.59     1045.94    223.02 o 
  11  11   2      154.20      534.00    207.76 o 
  -3  12   2       16.51     -260.39    182.40 o 
  -2  12   2      104.10     -155.89    189.64 o 
  -1  12   2      627.47      704.79    216.60 o 
   0  12   2     2371.86     2409.67    297.35 o 
   1  12   2       32.11      -84.77    201.69 o 
   2  12   2       28.18     -154.28    182.81 o 
   3  12   2      234.50       28.53    182.42 o 
   4  12   2       62.08      183.63    178.80 o 
   5  12   2      131.88      339.53    137.82 o 
   6  12   2       85.01      316.23    164.34 o 
   7  12   2      253.96      512.30    190.04 o 
   8  12   2      900.52      991.25    222.22 o 
   9  12   2       97.98      275.64    211.75 o 
  10  12   2        9.22      348.37    224.21 o 
  -1  13   2      549.37      597.48    231.06 o 
   0  13   2      770.57      939.83    252.35 o 
   1  13   2      580.92      271.63    221.80 o 
   2  13   2      183.51        9.24    177.20 o 
   3  13   2       61.69      215.37    199.30 o 
   4  13   2      592.67      984.42    220.61 o 
   6  13   2       57.06      244.30    162.33 o 
   7  13   2      737.22      854.65    190.44 o 
   8  13   2      815.03      914.52    227.44 o 
  -7 -13   3        9.17      110.10    200.50 o 
  -6 -13   3      115.89       45.40    180.41 o 
  -5 -13   3      159.03      199.30    164.74 o 
  -4 -13   3      139.89      214.57    150.68 o 
  -3 -13   3        7.09      198.09    163.94 o 
  -2 -13   3      116.04      325.07    173.18 o 
  -1 -13   3      132.82      340.33    205.73 o 
   0 -13   3       77.34      -23.71    201.71 o 
   1 -13   3      586.01     1027.41    265.61 o 
  -9 -12   3      131.77      436.77    233.07 o 
  -8 -12   3      191.33      175.19    204.52 o 
  -7 -12   3       43.09      130.59    190.86 o 
  -6 -12   3        2.21      137.42    159.52 o 
  -5 -12   3       51.35       94.83    157.51 o 
  -4 -12   3        5.74      294.69    104.41 o 
  -3 -12   3        4.55      -41.78    141.83 o 
  -2 -12   3      300.42      489.40    168.74 o 
  -1 -12   3      660.76      663.41    212.18 o 
   0 -12   3      394.75      466.10    218.60 o 
   1 -12   3      232.91      386.94    205.33 o 
   2 -12   3      964.36     1043.12    263.20 o 
   3 -12   3     1503.89     1683.59    279.27 o 
 -10 -11   3      109.10      282.07    201.71 o 
  -9 -11   3       23.10     -251.55    172.36 o 
  -8 -11   3      311.89      259.17    206.13 o 
  -7 -11   3       66.44       40.18    179.61 o 
  -6 -11   3        3.99      -46.20    159.10 o 
  -5 -11   3        9.68       98.84    134.20 o 
  -4 -11   3     1252.64     1784.84    129.08 o 
  -3 -11   3        5.12      114.37     88.12 o 
  -2 -11   3       56.52      123.21    152.29 o 
  -1 -11   3      499.58     1022.19    209.77 o 
   0 -11   3       81.15       71.12    184.03 o 
   1 -11   3      440.32      448.02    214.99 o 
   2 -11   3      389.52      583.01    240.70 o 
   3 -11   3        8.56       35.36    223.81 o 
   4 -11   3     1860.76     2971.39    319.05 o 
 -11 -10   3        6.97      132.20    178.00 o 
 -10 -10   3        3.70     -145.84    180.80 o 
  -9 -10   3       35.29       18.88    186.04 o 
  -8 -10   3      452.80      604.71    206.11 o 
  -7 -10   3      758.62     1060.40    214.19 o 
  -6 -10   3      653.25      654.57    180.80 o 
  -5 -10   3      495.30      584.06     90.22 o 
  -4 -10   3      283.36      282.17     86.30 o 
  -3 -10   3     1988.71     1913.61    258.76 o 
  -2 -10   3     4947.59     4697.00    170.91 o 
  -1 -10   3       21.20      -16.31     75.77 o 
   0 -10   3     1006.90      933.00    209.36 o 
   1 -10   3       19.21     -257.34    171.56 o 
   2 -10   3      307.57      331.90    212.56 o 
   3 -10   3       27.70     -147.85    204.10 o 
   4 -10   3      103.38      -64.28    200.89 o 
   5 -10   3      610.01      632.07    264.41 o 
   6 -10   3        0.64     -102.45    206.51 o 
 -11  -9   3      580.55      521.94    185.62 o 
 -10  -9   3      106.42      -61.87    165.93 o 
  -9  -9   3       94.00      233.86    169.56 o 
  -8  -9   3     1385.07     1604.84    218.20 o 
  -7  -9   3     1307.20     1571.90    203.70 o 
  -6  -9   3     4031.45     4324.68    267.58 o 
  -5  -9   3      448.50      474.03     90.20 o 
  -4  -9   3      517.69      600.17     88.09 o 
  -3  -9   3       81.21       29.25     71.17 o 
  -2  -9   3      230.62      192.87     77.03 o 
  -1  -9   3     4058.10     4058.90    152.86 o 
   0  -9   3      107.06      122.08     95.63 o 
   1  -9   3        8.94       52.64    163.94 o 
   2  -9   3     1313.57     1312.71    249.94 o 
   3  -9   3     1255.12     1254.46    257.98 o 
   4  -9   3      153.64       -6.03    193.67 o 
   5  -9   3       42.94      -24.91    224.21 o 
   6  -9   3      924.34      949.47    248.34 o 
   7  -9   3       15.97      -59.86    242.71 o 
 -12  -8   3       53.19       26.92    168.36 o 
 -11  -8   3      236.76      234.26    162.73 o 
 -10  -8   3        9.03     -147.85    151.07 o 
  -9  -8   3       69.59      188.85    152.69 o 
  -8  -8   3        3.20     -105.26    134.19 o 
  -7  -8   3     4076.87     3931.71    279.27 o 
  -6  -8   3       20.58       -4.82    134.61 o 
  -5  -8   3     1265.13     1252.95     89.74 o 
  -4  -8   3     1350.69     1389.46     96.18 o 
  -3  -8   3       40.07       63.74     61.58 o 
  -2  -8   3     1791.23     1824.63    247.31 o 
  -1  -8   3     1232.44     1267.37     96.32 o 
   0  -8   3      997.31      929.23     87.40 o 
   1  -8   3     4387.62     4340.39    148.25 o 
   2  -8   3     1827.65     2060.09    237.89 o 
   3  -8   3        8.84     -237.45    158.30 o 
   4  -8   3      517.29      414.27    200.89 o 
   5  -8   3      521.27      925.39    239.90 o 
   6  -8   3      103.50       85.18    199.70 o 
   7  -8   3     1901.68     3067.01    346.77 o 
   8  -8   3       66.11      166.35    249.12 o 
 -12  -7   3        6.30      -41.82    106.54 o 
 -11  -7   3       12.19       -9.18    108.85 o 
 -10  -7   3     1511.05     1502.70    252.33 o 
  -9  -7   3     1280.94     1399.40    172.78 o 
  -8  -7   3     1798.34     1843.22    125.86 o 
  -7  -7   3      608.10      742.26     87.12 o 
  -6  -7   3     1036.03     1147.01     86.31 o 
  -5  -7   3     5066.67     5425.31    158.38 o 
  -4  -7   3     1205.65     1083.37     81.14 o 
  -3  -7   3     7756.57     7738.23    195.70 o 
  -2  -7   3      513.34      477.81     65.24 o 
  -1  -7   3     8888.95     8571.02    209.55 o 
   0  -7   3      870.37      974.52     77.86 o 
   1  -7   3     1405.74     1623.97    175.39 o 
   2  -7   3      522.29      497.77     69.28 o 
   3  -7   3       16.26      -61.07    175.17 o 
   4  -7   3     3974.10     4496.64    342.91 o 
   5  -7   3     3801.17     3973.05    204.72 o 
   6  -7   3       30.22       91.62    124.28 o 
   7  -7   3      113.26      166.76    161.33 o 
   8  -7   3      626.33     1049.33    163.21 o 
   9  -7   3      478.60      709.70    168.66 o 
 -12  -6   3        0.02     -122.29    187.45 o 
 -11  -6   3       91.04       11.32    106.97 o 
 -10  -6   3       76.08       54.67    100.79 o 
  -9  -6   3     4056.18     4068.23    174.10 o 
  -8  -6   3      560.22      700.30    183.03 o 
  -7  -6   3      258.90      291.16    156.10 o 
  -6  -6   3      149.54      125.45     49.13 o 
  -5  -6   3        0.30       -9.13     36.30 o 
  -4  -6   3    21076.82    21045.83    410.98 o 
  -3  -6   3     8728.71     8796.11    203.07 o 
  -2  -6   3        7.22       19.43     49.62 o 
  -1  -6   3     5530.48     5447.71    146.26 o 
   0  -6   3     1727.01     1766.15     83.64 o 
   1  -6   3       45.89       86.32     46.58 o 
   2  -6   3     4296.84     4173.50    124.71 o 
   3  -6   3     6596.66     7004.02    178.67 o 
   4  -6   3     1246.51     1288.03    121.89 o 
   5  -6   3    12719.66    13620.04    347.28 o 
   6  -6   3     1335.51     1563.11    154.84 o 
   7  -6   3       79.26      111.06    118.44 o 
   8  -6   3     1721.53     2582.64    191.22 o 
   9  -6   3       23.34      133.15    146.73 o 
  10  -6   3      340.93      450.43    230.66 o 
 -13  -5   3       82.13      -34.96    203.72 o 
 -12  -5   3       39.92      100.35    116.53 o 
 -11  -5   3      344.55      243.72    104.81 o 
 -10  -5   3      504.78      583.17    107.99 o 
  -9  -5   3        2.13     -127.63     85.09 o 
  -8  -5   3     1048.53     1147.70    158.32 o 
  -7  -5   3     2791.61     2668.43    127.89 o 
  -6  -5   3      984.47     1022.54     84.56 o 
  -5  -5   3        7.30      -15.28     29.10 o 
  -4  -5   3     1505.76     1538.43     57.59 o 
  -3  -5   3      618.09      611.32     55.74 o 
  -2  -5   3      332.11      385.10     49.51 o 
  -1  -5   3     3365.57     3324.61    102.13 o 
   0  -5   3       47.48       31.84     37.09 o 
   1  -5   3     1765.11     1560.48    139.01 o 
   2  -5   3     1475.53     1683.89     74.90 o 
   3  -5   3     3165.72     3092.80     86.15 o 
   4  -5   3    12109.64    12468.92    267.12 o 
   5  -5   3       25.09     -106.97     86.95 o 
   6  -5   3     1245.63     1573.12    146.06 o 
   7  -5   3      256.93      179.16    113.80 o 
   8  -5   3      180.73       63.89    119.52 o 
   9  -5   3      577.17      870.36    151.98 o 
  10  -5   3       61.17       10.04    206.93 o 
 -13  -4   3       99.34      -40.58    182.00 o 
 -12  -4   3       10.28       81.32    113.49 o 
 -11  -4   3      543.06      495.45    112.85 o 
 -10  -4   3      572.51      493.92    107.92 o 
  -9  -4   3      113.81      143.29     88.18 o 
  -8  -4   3     2960.53     2792.09    136.51 o 
  -7  -4   3     7083.18     6780.66    193.92 o 
  -6  -4   3    14981.30    14350.73    312.04 o 
  -5  -4   3     2934.21     2885.41    109.08 o 
  -4  -4   3        0.17       -7.73     24.81 o 
  -3  -4   3       52.08       70.98     23.95 o 
  -2  -4   3    15759.58    16171.18    309.81 o 
  -1  -4   3     5627.96     5777.12    135.51 o 
   0  -4   3    15675.02    16002.75    305.19 o 
   1  -4   3    11658.26    11657.44    234.26 o 
   2  -4   3       68.43      120.83     47.23 o 
   3  -4   3     1270.14     1432.89     57.99 o 
   4  -4   3     1416.80     1308.94    106.04 o 
   5  -4   3     1300.98     1298.21     81.63 o 
   6  -4   3     2482.36     2484.95    151.09 o 
   7  -4   3      244.07      129.66    114.25 o 
   8  -4   3     1032.78     1335.08    142.71 o 
   9  -4   3        8.82       43.23    121.92 o 
  10  -4   3       41.22       43.80    175.59 o 
  11  -4   3      109.27     -234.27    205.31 o 
 -13  -3   3      223.49       51.83    180.01 o 
 -12  -3   3      878.78      941.43    213.78 o 
 -11  -3   3       40.65       10.53    149.06 o 
 -10  -3   3        1.98      -40.04     87.68 o 
  -9  -3   3      110.26       99.01     88.50 o 
  -8  -3   3       13.75       10.33     73.56 o 
  -7  -3   3    10405.84    10500.75    255.03 o 
  -6  -3   3    13442.39    13274.96    429.70 o 
  -5  -3   3       28.35       -8.24     45.11 o 
  -4  -3   3      294.97      307.46     45.15 o 
  -3  -3   3       18.96        8.68     20.75 o 
  -2  -3   3     4392.05     4639.78    111.58 o 
  -1  -3   3    29416.69    29937.47    530.66 o 
   0  -3   3     9702.96    10080.99    206.51 o 
   1  -3   3     1081.02     1129.35     41.58 o 
   2  -3   3     3692.23     3452.65     60.81 o 
   3  -3   3        5.51      -39.82     27.72 o 
   4  -3   3      553.41      612.79     46.71 o 
   5  -3   3     8058.67     8371.36    163.86 o 
   6  -3   3      486.84      510.45     59.11 o 
   7  -3   3     1728.46     1880.31    136.55 o 
   8  -3   3       12.14     -109.59    106.60 o 
   9  -3   3      230.77      398.20    162.33 o 
  10  -3   3      671.02      615.15    187.63 o 
  11  -3   3      424.46      666.62    219.01 o 
 -12  -2   3       56.91     -169.15    183.61 o 
 -11  -2   3       24.73       54.24    169.56 o 
 -10  -2   3     1010.16      992.92    157.72 o 
  -9  -2   3     1240.14     1353.91    115.48 o 
  -8  -2   3     1445.20     1379.95    107.38 o 
  -7  -2   3     1054.88     1159.04     93.97 o 
  -6  -2   3        3.59        4.19     33.43 o 
  -5  -2   3       99.86       92.90     47.81 o 
  -4  -2   3    21613.33    22310.45    423.00 o 
  -3  -2   3     2281.29     2321.37     79.29 o 
  -2  -2   3      911.36      917.92     36.18 o 
  -1  -2   3      601.88      627.06     68.32 o 
   0  -2   3    11968.19    12205.69    227.56 o 
   1  -2   3    25095.31    26147.29    462.47 o 
   2  -2   3       98.92      115.41     41.84 o 
   3  -2   3     4178.88     4338.69    125.96 o 
   4  -2   3     3643.60     3732.04     86.89 o 
   5  -2   3     3113.45     3175.62     90.71 o 
   6  -2   3        9.99        4.06     45.87 o 
   7  -2   3     1367.24     1402.41     80.54 o 
   8  -2   3     4148.85     3692.98    165.75 o 
   9  -2   3      425.49      292.52    161.93 o 
  10  -2   3       29.23       98.04    177.20 o 
  11  -2   3        5.21      -57.86    190.04 o 
  12  -2   3       51.05     -118.52    202.90 o 
 -12  -1   3      366.99      292.92    180.41 o 
 -11  -1   3       72.38     -118.12    165.13 o 
 -10  -1   3     1532.23     1816.17    202.49 o 
  -9  -1   3     2546.68     2585.46    140.20 o 
  -8  -1   3     3797.27     3682.87    173.39 o 
  -7  -1   3      658.03      742.14     62.42 o 
  -6  -1   3      232.68      221.16     42.47 o 
  -5  -1   3    13257.22    12882.89    213.83 o 
  -4  -1   3    10876.53    10880.55    311.78 o 
  -3  -1   3    50478.39    51435.76   1269.20 o 
  -2  -1   3      424.62      562.12     55.04 o 
  -1  -1   3       90.79      133.80     35.76 o 
   0  -1   3     3146.82     3345.28     86.78 o 
   1  -1   3     6961.48     7216.91     95.29 o 
   2  -1   3    13881.64    14560.76    218.19 o 
   3  -1   3     3033.41     3204.82     69.97 o 
   4  -1   3     2776.56     2772.81     71.90 o 
   5  -1   3     3986.42     3937.30    103.03 o 
   6  -1   3      974.20     1102.51     63.91 o 
   7  -1   3     3480.50     3388.63    104.48 o 
   8  -1   3      123.83      141.80     86.46 o 
   9  -1   3     1251.58     1531.72    182.81 o 
  10  -1   3      160.84      197.69    163.54 o 
  11  -1   3      346.67      323.86    180.41 o 
  12  -1   3      466.43      178.80    197.29 o 
 -12   0   3      156.79      108.49    171.17 o 
 -11   0   3       19.50       16.47    177.20 o 
 -10   0   3      626.80      737.74    183.61 o 
  -9   0   3     5189.83     5324.29    288.07 o 
  -8   0   3       72.43       57.43     68.46 o 
  -7   0   3      877.12      949.37     67.60 o 
  -6   0   3     1200.02     1197.62     62.38 o 
  -5   0   3     1145.20     1206.47     76.76 o 
  -4   0   3    22738.34    23524.55    426.70 o 
  -3   0   3      846.38     1030.63     67.90 o 
  -2   0   3     9252.76     9332.38    252.31 o 
  -1   0   3     4849.21     5401.03    154.68 o 
   0   0   3        3.30        3.29     18.89 o 
   1   0   3     2782.11     2960.73     68.18 o 
   2   0   3      290.48      277.59     22.69 o 
   3   0   3     2849.09     2985.71     65.90 o 
   4   0   3     2255.63     2254.56     87.32 o 
   5   0   3     2926.32     2746.02     73.34 o 
   6   0   3     1567.42     1531.28     64.34 o 
   7   0   3     2677.98     2576.89     86.94 o 
   8   0   3     4603.87     4335.44    156.25 o 
   9   0   3      732.17      684.90    126.18 o 
  10   0   3     1161.23     1144.77    175.17 o 
  11   0   3        6.57      -80.76    158.70 o 
  12   0   3     1503.11     1691.62    249.94 o 
  13   0   3      327.52      399.00    214.16 o 
 -12   1   3      204.90      412.66    197.67 o 
 -11   1   3      115.44       91.21    166.75 o 
 -10   1   3      205.99      548.06    179.99 o 
  -9   1   3      182.28      219.79    140.63 o 
  -8   1   3     1704.33     1806.13    189.23 o 
  -7   1   3     7605.25     7594.42    308.41 o 
  -6   1   3     1393.81     1439.39     68.04 o 
  -5   1   3     1301.05     1210.97     66.11 o 
  -4   1   3     2704.88     2734.78     80.71 o 
  -3   1   3       52.40       47.14     24.46 o 
  -2   1   3    14486.50    15515.75    282.64 o 
  -1   1   3    22238.82    24327.82    398.16 o 
   0   1   3     2459.29     2640.29     88.79 o 
   1   1   3       68.81       59.87     33.35 o 
   2   1   3     1550.33     1535.03     55.94 o 
   3   1   3      944.85      895.27     38.49 o 
   4   1   3     1842.97     1810.87     51.99 o 
   5   1   3     7765.95     7556.61    134.90 o 
   6   1   3     1782.16     1689.62     63.45 o 
   7   1   3     1843.69     1854.94     69.46 o 
   8   1   3       61.46        7.51     88.39 o 
   9   1   3      469.27      512.10     94.81 o 
  10   1   3     2353.84     2382.28    166.96 o 
  11   1   3       31.10     -100.84    144.24 o 
  12   1   3       23.96     -172.36    182.40 o 
  13   1   3      100.71     -231.06    182.40 o 
 -11   2   3       65.57       61.48    190.46 o 
 -10   2   3      111.89       92.01    159.52 o 
  -9   2   3      220.03      392.57    144.25 o 
  -8   2   3      642.17      748.62    159.72 o 
  -7   2   3       25.15      -11.77     81.98 o 
  -6   2   3    14601.64    13181.76    418.25 o 
  -5   2   3      136.90      132.27     38.35 o 
  -4   2   3       58.22       68.19     30.40 o 
  -3   2   3     1451.07     1409.14     93.21 o 
  -2   2   3     7412.26     7390.25    197.67 o 
  -1   2   3    25511.87    27114.76    811.38 o 
   0   2   3     7619.26     7587.84    159.30 o 
   1   2   3     1787.71     1866.03     94.42 o 
   2   2   3     1393.57     1617.30     95.62 o 
   3   2   3     1592.89     1774.62     67.72 o 
   4   2   3     2350.24     2486.81     90.32 o 
   5   2   3     3118.81     3313.73    107.59 o 
   6   2   3     3126.82     2676.67    132.20 o 
   7   2   3      473.96      602.90     81.85 o 
   8   2   3     1615.19     1704.69    151.47 o 
   9   2   3     3397.04     3197.63    213.78 o 
  10   2   3     2521.84     2645.33    155.59 o 
  11   2   3      740.54      902.52    121.30 o 
  12   2   3       26.87       25.32    165.14 o 
  13   2   3        0.87     -195.26    181.60 o 
 -11   3   3       15.84      -85.18    191.65 o 
 -10   3   3       91.74      207.33    175.59 o 
  -9   3   3      259.51      202.51    152.69 o 
  -8   3   3     1291.80     1298.12    145.64 o 
  -7   3   3     1294.15     1469.44    193.65 o 
  -6   3   3       25.07       47.81    121.35 o 
  -5   3   3      274.78      363.24    113.31 o 
  -4   3   3      630.58      359.22     91.21 o 
  -3   3   3        6.45       -7.78     26.12 o 
  -2   3   3        8.93        8.75     26.00 o 
  -1   3   3      899.46      834.37     48.21 o 
   0   3   3     5536.19     5612.30    124.91 o 
   1   3   3     9413.21     9411.15    189.63 o 
   2   3   3     2899.34     3022.55     86.78 o 
   3   3   3      705.58      691.13     81.16 o 
   4   3   3      965.98     1046.21     66.11 o 
   5   3   3     6362.73     6960.12    172.93 o 
   6   3   3     3347.65     3331.74    122.29 o 
   7   3   3      291.95      243.69     66.18 o 
   8   3   3     1713.58     1612.45    111.52 o 
   9   3   3     1833.89     1847.20    124.98 o 
  10   3   3     1431.89     1482.46    251.73 o 
  11   3   3      340.35      401.72    106.50 o 
  12   3   3        0.56     -166.33    138.03 o 
  13   3   3       12.25       25.32    185.64 o 
 -10   4   3      696.99      862.28    212.18 o 
  -9   4   3      348.95      694.75    184.41 o 
  -8   4   3       82.44       59.63    110.29 o 
  -7   4   3        4.92      -14.46    149.88 o 
  -6   4   3      117.83      113.31    144.25 o 
  -5   4   3      936.88     1232.36    165.13 o 
  -4   4   3     7504.71     6782.73    272.00 o 
  -3   4   3     1897.19     1514.04    128.57 o 
  -2   4   3     6942.69     6307.63    142.46 o 
  -1   4   3     2213.31     2100.37     74.19 o 
   0   4   3      718.18      892.23    101.85 o 
   1   4   3    18318.22    18278.51    346.41 o 
   2   4   3     1671.33     1858.21     76.32 o 
   3   4   3     3400.53     3324.70     97.69 o 
   4   4   3      102.56      174.55     38.45 o 
   5   4   3     5166.70     5475.02    110.48 o 
   6   4   3      538.62      642.86     45.00 o 
   7   4   3     3227.12     2954.69    126.19 o 
   8   4   3     1788.16     1762.95    186.84 o 
   9   4   3        9.25      -79.33     79.94 o 
  10   4   3       94.23      -42.14     90.74 o 
  11   4   3      219.94      175.25    104.90 o 
  12   4   3      530.17      505.40    241.50 o 
  13   4   3     1358.54     1264.47    144.13 o 
 -10   5   3      104.31      281.27    184.03 o 
  -9   5   3      483.40      502.26    176.78 o 
  -8   5   3        6.06      -84.04    117.54 o 
  -7   5   3       64.41     -221.82    155.49 o 
  -6   5   3      379.10      603.90    161.91 o 
  -5   5   3       78.20      -89.60    139.01 o 
  -4   5   3      189.16      325.87    123.76 o 
  -3   5   3     6656.08     6011.32    260.35 o 
  -2   5   3      388.96      405.40     44.40 o 
  -1   5   3     5111.72     4524.72    173.77 o 
   0   5   3     6579.73     5994.67    234.64 o 
   1   5   3     1537.57     1458.49     78.26 o 
   2   5   3     9744.39     9577.16    212.36 o 
   3   5   3     3190.60     3666.81    116.01 o 
   4   5   3      741.72      767.59    148.27 o 
   5   5   3     1157.75     1276.60     73.50 o 
   6   5   3      291.52      355.83     44.03 o 
   7   5   3     2387.71     2262.43    116.41 o 
   8   5   3     2531.47     2484.99    139.63 o 
   9   5   3     1125.10     1247.70    155.29 o 
  10   5   3      295.52      206.92     91.77 o 
  11   5   3       41.19      119.90     98.03 o 
  12   5   3     1750.15     1766.10    295.52 o 
  13   5   3     1018.54     1068.92    140.13 o 
  -9   6   3      108.05      197.21    306.97 o 
  -8   6   3      125.95      146.37    121.93 o 
  -7   6   3      171.00      172.78    176.39 o 
  -6   6   3     2211.36     2523.78    221.02 o 
  -5   6   3     1772.41     1802.92    207.76 o 
  -4   6   3      207.24      285.29    138.62 o 
  -3   6   3     3870.95     3127.72    218.60 o 
  -2   6   3     1490.50     1673.95    170.35 o 
  -1   6   3     8780.21     7705.53    282.04 o 
   0   6   3        3.61       40.37     71.32 o 
   1   6   3     1054.68      894.68    102.05 o 
   2   6   3     1669.58     1632.93     91.33 o 
   3   6   3      135.10      126.41     55.30 o 
   4   6   3      201.04      238.13     65.16 o 
   5   6   3     1335.78     1429.41     91.42 o 
   6   6   3      146.83       99.47     59.63 o 
   7   6   3     4084.25     3491.33    229.45 o 
   8   6   3     1837.54     1920.27    222.40 o 
   9   6   3      397.88      499.65     97.62 o 
  10   6   3        4.61        0.08     96.52 o 
  11   6   3      463.75      515.68    110.86 o 
  12   6   3     1292.54     1417.20    138.63 o 
  13   6   3      267.54      477.15    126.45 o 
  -8   7   3       98.11        1.21    192.87 o 
  -7   7   3     1051.61      780.32    218.60 o 
  -6   7   3       20.73      170.37    178.40 o 
  -5   7   3       42.08       41.39    150.28 o 
  -4   7   3      358.05      525.96    184.01 o 
  -3   7   3      513.51      465.69    152.67 o 
  -2   7   3     9756.28     8648.96    354.36 o 
  -1   7   3       37.29      274.44    139.43 o 
   0   7   3     3654.56     3204.36    278.05 o 
   1   7   3     6580.03     5842.92    167.78 o 
   2   7   3     5120.19     4621.23    151.57 o 
   3   7   3     3123.43     2941.17    122.15 o 
   4   7   3       86.05       68.46     68.10 o 
   5   7   3      584.96      506.44     81.06 o 
   6   7   3      122.85      213.22     71.66 o 
   7   7   3     1549.41     1291.82    177.99 o 
   8   7   3      972.93      923.35    185.62 o 
   9   7   3      741.90      856.98    149.06 o 
  10   7   3     1960.07     2129.85    147.60 o 
  11   7   3      313.74      310.41    106.29 o 
  12   7   3      320.52      326.69    109.81 o 
  13   7   3       34.31      165.16    137.22 o 
  -8   8   3       78.33       41.79    195.28 o 
  -7   8   3      367.63      431.95    213.38 o 
  -6   8   3     1288.25     1754.30    257.98 o 
  -5   8   3       29.26       32.95    163.94 o 
  -4   8   3      104.86      138.62    176.80 o 
  -3   8   3       70.93      164.34    167.96 o 
  -2   8   3      807.63      765.86    170.35 o 
  -1   8   3     3667.61     3232.99    238.69 o 
   0   8   3       11.45       26.12    118.54 o 
   1   8   3     1720.63     1682.28    169.55 o 
   2   8   3     1608.70     1556.06    109.62 o 
   3   8   3      724.34      829.79     95.49 o 
   4   8   3      722.05      609.63     94.44 o 
   5   8   3       66.25      -37.23     74.01 o 
   6   8   3      174.53      172.38    146.26 o 
   7   8   3     8338.42     8068.80    368.83 o 
   8   8   3      242.88      301.36    167.56 o 
   9   8   3      582.78      500.25    163.92 o 
  10   8   3     1207.57     1165.66    206.91 o 
  11   8   3     1442.98     1358.51    211.37 o 
  12   8   3        3.31       79.25    111.45 o 
  -7   9   3      113.10     -147.85    230.66 o 
  -6   9   3      285.43      234.26    190.86 o 
  -5   9   3      550.90      168.76    174.39 o 
  -4   9   3      979.01     1012.55    219.01 o 
  -3   9   3        9.06      -27.32    151.48 o 
  -2   9   3      417.44      130.59    173.18 o 
  -1   9   3      130.85      243.90    155.90 o 
   0   9   3     1067.59      862.28    177.18 o 
   1   9   3      628.68      498.64    167.54 o 
   2   9   3       29.46      112.94     75.02 o 
   3   9   3      341.50      352.96     92.03 o 
   4   9   3     2193.03     2389.83    143.56 o 
   5   9   3     4730.85     4318.78    171.37 o 
   6   9   3      140.95     -137.81    133.79 o 
   7   9   3       76.12      117.73    153.90 o 
   8   9   3     1438.01     2020.72    237.49 o 
   9   9   3      438.21      622.43    192.85 o 
  10   9   3      586.69      497.03    171.16 o 
  11   9   3       35.84      100.05    158.31 o 
  12   9   3      391.05      398.60    157.91 o 
  -5  10   3       58.85     -150.66    198.88 o 
  -4  10   3      347.70       77.15    197.29 o 
  -3  10   3      134.86      -28.53    162.73 o 
  -2  10   3      537.76      311.81    191.26 o 
  -1  10   3     1866.72     2006.25    252.76 o 
   0  10   3      759.79      729.70    194.06 o 
   1  10   3       66.96      232.65    168.76 o 
   2  10   3      386.51      354.00    169.16 o 
   3  10   3     2499.38     2788.60    279.85 o 
   4  10   3      549.10      638.57    105.57 o 
   5  10   3     1984.33     1995.66    141.59 o 
   6  10   3      718.84      683.09    161.51 o 
   7  10   3      105.12      277.25    157.91 o 
   8  10   3      119.84       42.99    173.58 o 
   9  10   3      191.44      262.78    174.79 o 
  10  10   3      459.41      437.97    181.20 o 
  11  10   3        6.68      261.18    187.25 o 
  -4  11   3      190.77      130.99    237.47 o 
  -3  11   3       45.25       55.85    175.59 o 
  -2  11   3       18.12     -106.07    184.41 o 
  -1  11   3       76.79      -98.43    174.77 o 
   0  11   3       11.33      -91.60    150.26 o 
   1  11   3      530.47      343.15    181.22 o 
   2  11   3       40.48      128.98    145.86 o 
   3  11   3      804.50      686.71    179.19 o 
   4  11   3      710.12      987.55    281.28 o 
   5  11   3      227.52      283.83    129.58 o 
   6  11   3       18.49       45.00    142.24 o 
   7  11   3      708.92     1052.36    203.30 o 
   8  11   3     1181.14     1634.17    245.52 o 
   9  11   3       43.77      182.42    181.22 o 
  10  11   3       64.68      148.67    197.29 o 
  11  11   3       47.90       61.48    173.18 o 
  -2  12   3        0.99     -155.49    215.79 o 
  -1  12   3      173.65      141.44    183.63 o 
   0  12   3       18.42      -39.38    188.45 o 
   1  12   3     2474.03     2395.21    261.19 o 
   2  12   3     4268.97     4048.26    290.48 o 
   3  12   3      700.58      357.21    175.59 o 
   4  12   3        5.59     -253.12    168.74 o 
   5  12   3      993.59     1090.53    172.36 o 
   6  12   3      696.53      886.79    187.23 o 
   7  12   3     2666.76     2598.10    234.68 o 
   8  12   3      529.04      920.94    219.81 o 
   9  12   3      413.04      787.96    216.19 o 
  10  12   3      293.08      726.49    238.69 o 
   0  13   3      229.33      -74.73    218.60 o 
   1  13   3      186.36       71.93    188.85 o 
   2  13   3     1672.32     1782.42    276.46 o 
   3  13   3     1058.62     1266.11    227.85 o 
   4  13   3        0.57      222.20    195.68 o 
   6  13   3      122.54      444.40    176.38 o 
   7  13   3     1127.56     1429.23    230.66 o 
   8  13   3      610.55      784.34    205.71 o 
  -7 -13   4       25.45       90.41    201.31 o 
  -6 -13   4      270.88      287.30    192.47 o 
  -5 -13   4      142.40      285.29    179.21 o 
  -4 -13   4       97.07       -4.02    157.51 o 
  -3 -13   4       34.24      311.00    169.97 o 
  -2 -13   4      238.38      426.72    189.23 o 
  -1 -13   4       43.69      374.89    204.12 o 
   0 -13   4       71.54       97.24    213.36 o 
  -9 -12   4      754.35      992.86    262.00 o 
  -8 -12   4       12.10     -200.48    185.62 o 
  -7 -12   4      513.10      857.87    213.38 o 
  -6 -12   4      252.03       27.73    161.93 o 
  -5 -12   4      501.52      460.87    173.57 o 
  -4 -12   4      561.39      614.93    111.50 o 
  -3 -12   4      299.22      504.92    173.39 o 
  -2 -12   4      159.20      342.34    173.58 o 
  -1 -12   4        2.33       73.53    175.19 o 
   0 -12   4      252.25      142.24    202.11 o 
   1 -12   4       79.82      235.06    215.37 o 
   2 -12   4      231.32      425.92    249.14 o 
   3 -12   4       24.50      159.12    245.11 o 
 -10 -11   4       14.38       28.13    219.79 o 
  -9 -11   4       88.32      169.56    220.59 o 
  -8 -11   4      104.75       31.74    202.51 o 
  -7 -11   4       73.55       66.30    185.23 o 
  -6 -11   4      226.00      210.95    157.91 o 
  -5 -11   4       61.60       54.65    141.44 o 
  -4 -11   4      207.37      357.69     90.62 o 
  -3 -11   4      454.44      584.51    145.06 o 
  -2 -11   4     1454.07     1556.92    123.86 o 
  -1 -11   4       64.08      189.66    150.28 o 
   0 -11   4       72.40      239.08    191.26 o 
   1 -11   4     1013.30     1148.39    225.43 o 
   2 -11   4       91.75      -36.16    211.75 o 
   3 -11   4        1.61      139.83    229.84 o 
   4 -11   4        1.47     -152.27    191.65 o 
 -11 -10   4      199.42      276.85    216.58 o 
 -10 -10   4      389.93      303.77    189.66 o 
  -9 -10   4      715.59      552.48    215.79 o 
  -8 -10   4      306.85      200.50    192.07 o 
  -7 -10   4      221.43      193.27    181.22 o 
  -6 -10   4      429.81      476.94    169.15 o 
  -5 -10   4      166.07      126.05    134.01 o 
  -4 -10   4      424.16      477.82    109.08 o 
  -3 -10   4      260.09      270.73    106.68 o 
  -2 -10   4      168.84      225.39     83.18 o 
  -1 -10   4      675.90      634.33     99.62 o 
   0 -10   4      644.37      452.84    163.92 o 
   1 -10   4       43.99      -29.74    151.89 o 
   2 -10   4     1389.13     1483.10    255.97 o 
   3 -10   4      900.67     1294.23    266.82 o 
   4 -10   4      556.58      540.02    222.22 o 
   5 -10   4       44.55      -76.74    239.10 o 
   6 -10   4       10.24       79.96    249.53 o 
 -11  -9   4       18.13      143.04    186.84 o 
 -10  -9   4      424.23      105.28    185.23 o 
  -9  -9   4      186.70      204.92    171.57 o 
  -8  -9   4      384.03      260.37    184.43 o 
  -7  -9   4      550.78      377.30    164.74 o 
  -6  -9   4      669.18      730.10    184.41 o 
  -5  -9   4      684.19      788.43     92.72 o 
  -4  -9   4     4510.07     4325.77    155.13 o 
  -3  -9   4        7.91       39.35     71.52 o 
  -2  -9   4     1409.45     1473.26    115.13 o 
  -1  -9   4      120.88       95.09     72.76 o 
   0  -9   4     1202.83     1149.29    102.02 o 
   1  -9   4     2969.46     2596.50    236.28 o 
   2  -9   4      284.58       52.64    169.56 o 
   3  -9   4       33.63     -138.61    171.96 o 
   4  -9   4     3112.59     3897.96    315.43 o 
   5  -9   4      150.93       28.13    195.28 o 
   6  -9   4        5.85      248.32    246.31 o 
   7  -9   4        7.33      -30.94    215.77 o 
 -12  -8   4       56.13      253.94    173.18 o 
 -11  -8   4       16.89     -214.55    143.03 o 
 -10  -8   4      419.14      323.46    191.26 o 
  -9  -8   4      424.29       84.38    171.97 o 
  -8  -8   4      104.20      -28.53    158.31 o 
  -7  -8   4       95.92       96.84    141.03 o 
  -6  -8   4       18.11        1.61    126.57 o 
  -5  -8   4      636.94      552.64    101.25 o 
  -4  -8   4      177.52      164.08     63.52 o 
  -3  -8   4     1943.87     1786.32    203.12 o 
  -2  -8   4     1309.67     1343.42     95.01 o 
  -1  -8   4       59.36        8.69     63.03 o 
   0  -8   4       77.20      -64.87     64.40 o 
   1  -8   4      961.69     1153.40    191.87 o 
   2  -8   4     2136.62     2311.24    240.30 o 
   3  -8   4     1566.51     1390.66    245.52 o 
   5  -8   4       36.29      -61.87    211.77 o 
   6  -8   4       41.83     -255.57    219.81 o 
   7  -8   4      110.06       98.04    245.11 o 
   8  -8   4       10.12       54.65    246.71 o 
 -12  -7   4        2.75      -91.20    139.82 o 
 -11  -7   4        2.25      -13.26    144.25 o 
 -10  -7   4      217.19      221.85    105.40 o 
  -9  -7   4      313.85      205.24    104.87 o 
  -8  -7   4     1578.52     1592.29    210.75 o 
  -7  -7   4      799.30      763.80     88.92 o 
  -6  -7   4     3844.27     3771.28    140.40 o 
  -5  -7   4     1514.52     1438.24     91.81 o 
  -4  -7   4        0.09      -11.89     54.21 o 
  -3  -7   4     8833.68     8567.47    374.85 o 
  -2  -7   4     2489.31     2392.37    100.52 o 
  -1  -7   4    19016.11    18399.81    372.01 o 
   0  -7   4     1165.60     1201.90     85.44 o 
   1  -7   4      594.58      636.90    133.01 o 
   2  -7   4      669.84      765.40     88.99 o 
   3  -7   4        8.15     -144.37     96.24 o 
   4  -7   4      780.44      861.70    126.76 o 
   5  -7   4      188.00      256.45    119.06 o 
   6  -7   4     1585.44     1722.59    163.85 o 
   7  -7   4      302.94      349.53    145.48 o 
   8  -7   4       14.48     -154.69    143.94 o 
   9  -7   4       67.88      327.88    229.03 o 
 -12  -6   4        5.67     -114.62    120.55 o 
 -11  -6   4       36.04     -140.91    102.54 o 
 -10  -6   4      217.06      240.28    106.92 o 
  -9  -6   4      298.80      244.68     97.01 o 
  -8  -6   4       64.86       -3.47    161.32 o 
  -7  -6   4     4183.54     4251.39    157.28 o 
  -6  -6   4      253.38      266.84     44.70 o 
  -5  -6   4     4987.68     5177.91    113.51 o 
  -4  -6   4       25.41       65.32     58.66 o 
  -3  -6   4      663.24      669.89     65.24 o 
  -2  -6   4    21519.36    20385.94    397.68 o 
  -1  -6   4     5332.09     5025.02    140.77 o 
   0  -6   4     3269.14     3232.78    109.43 o 
   1  -6   4       43.65        0.57     47.79 o 
   2  -6   4      266.37      147.97     53.13 o 
   3  -6   4      881.40      961.99     71.57 o 
   4  -6   4     2797.26     3065.52    165.83 o 
   5  -6   4      181.24      264.68    115.26 o 
   6  -6   4      632.94      761.59    134.63 o 
   7  -6   4     4699.13     5271.21    227.69 o 
   8  -6   4        8.22     -102.59    134.96 o 
   9  -6   4       57.86      386.58    145.59 o 
  10  -6   4      115.85      218.18    226.22 o 
 -12  -5   4       47.19        7.85    146.45 o 
 -11  -5   4      160.71      102.15    109.23 o 
 -10  -5   4        0.55     -113.86    136.83 o 
  -9  -5   4        7.32       34.04     87.84 o 
  -8  -5   4        2.73      -15.14     77.07 o 
  -7  -5   4      377.51      341.40    223.40 o 
  -6  -5   4     3780.05     3529.22    130.48 o 
  -5  -5   4     2540.73     2467.19     77.19 o 
  -4  -5   4      125.97      124.22     32.45 o 
  -3  -5   4     1147.77     1175.93     72.40 o 
  -2  -5   4       84.44       66.82     39.06 o 
  -1  -5   4     3741.91     3641.67    117.12 o 
   0  -5   4      196.12      188.94     44.60 o 
   1  -5   4     8409.52     8589.67    193.35 o 
   2  -5   4     1913.95     1829.01    199.30 o 
   3  -5   4      905.37      992.08     86.66 o 
   4  -5   4     5562.88     5678.92    132.96 o 
   5  -5   4     4439.08     4565.86    183.65 o 
   6  -5   4     4958.45     5282.27    209.59 o 
   7  -5   4      306.23      112.84    119.37 o 
   8  -5   4      988.83     1532.10    154.85 o 
   9  -5   4      626.77      789.85    211.96 o 
  10  -5   4       98.50      127.78    197.69 o 
 -12  -4   4      538.01      482.97    192.45 o 
 -11  -4   4       80.96       35.22    165.14 o 
 -10  -4   4       61.34       62.28     95.28 o 
  -9  -4   4     1227.02     1225.21    132.38 o 
  -8  -4   4       95.53       35.56     82.02 o 
  -7  -4   4      163.95      231.89     74.09 o 
  -6  -4   4     1276.35     1251.44     93.44 o 
  -5  -4   4        6.17      -23.03     48.73 o 
  -4  -4   4    14719.21    14846.80    237.54 o 
  -3  -4   4     3048.44     2919.11     69.10 o 
  -2  -4   4     1528.47     1486.91     64.19 o 
  -1  -4   4       47.11       52.20     71.92 o 
   0  -4   4     2243.66     2082.54     66.21 o 
   1  -4   4     5273.75     5211.43    101.10 o 
   2  -4   4    22568.24    22929.06    289.11 o 
   3  -4   4     1403.57     1380.92     83.46 o 
   4  -4   4     1301.74     1396.94    103.46 o 
   5  -4   4     2386.87     2331.34     89.91 o 
   6  -4   4      822.45      720.09    105.39 o 
   7  -4   4     1855.44     1760.63    141.28 o 
   8  -4   4     2145.09     2470.45    162.95 o 
   9  -4   4      506.43      308.10    129.47 o 
  10  -4   4     1320.38     1965.27    259.99 o 
  11  -4   4      162.23      -51.43    206.51 o 
 -12  -3   4       75.81     -118.92    182.81 o 
 -11  -3   4      257.97      230.05    108.59 o 
 -10  -3   4      930.87     1091.78    121.15 o 
  -9  -3   4       27.74       23.52     84.29 o 
  -8  -3   4      283.42      173.33     88.40 o 
  -7  -3   4     1834.91     1941.23    118.10 o 
  -6  -3   4      687.28      725.48     80.31 o 
  -5  -3   4     1063.74      956.17     72.14 o 
  -4  -3   4     3112.45     3139.18    101.92 o 
  -3  -3   4     2645.91     2713.99     65.24 o 
  -2  -3   4      249.77      265.86     23.76 o 
  -1  -3   4     1701.28     1664.47     64.11 o 
   0  -3   4     3472.03     3312.55    151.87 o 
   1  -3   4     4863.21     4644.62     86.36 o 
   2  -3   4     1846.76     1930.96     45.46 o 
   3  -3   4     9676.99    10052.57    171.97 o 
   4  -3   4    20552.40    20590.16    321.82 o 
   5  -3   4        1.43      -12.99     42.68 o 
   6  -3   4        6.70      -37.43     53.66 o 
   7  -3   4        6.71     -123.20     82.13 o 
   8  -3   4      219.30      219.44    106.45 o 
   9  -3   4     2508.50     3069.42    262.80 o 
  10  -3   4      483.29      521.94    203.70 o 
  11  -3   4      275.46       47.41    206.13 o 
 -12  -2   4       48.98     -188.03    183.21 o 
 -11  -2   4      277.06      233.05    181.22 o 
 -10  -2   4        6.76       -9.31     87.65 o 
  -9  -2   4     2718.51     2693.57    146.34 o 
  -8  -2   4      717.84      665.72     90.88 o 
  -7  -2   4     2539.67     2547.61    124.79 o 
  -6  -2   4     5204.62     5241.03    156.86 o 
  -5  -2   4       36.88       -3.44     49.30 o 
  -4  -2   4      153.11      189.98     45.99 o 
  -3  -2   4        6.21       53.02     34.32 o 
  -2  -2   4    82908.12    87646.56   1796.13 o 
  -1  -2   4    36282.50    38780.53    676.25 o 
   0  -2   4       68.74       79.96     26.42 o 
   1  -2   4      899.18      801.48     30.97 o 
   2  -2   4     8761.11     9075.30    147.70 o 
   3  -2   4    11163.71    11025.13    179.34 o 
   4  -2   4     1321.58     1342.54     74.33 o 
   5  -2   4     3500.52     3293.65    119.42 o 
   6  -2   4     5697.56     5572.31    127.06 o 
   7  -2   4      987.57      922.37    113.50 o 
   8  -2   4     1426.19     1402.16    116.23 o 
   9  -2   4       38.87      -16.07    154.70 o 
  10  -2   4       38.08       54.65    159.52 o 
  11  -2   4       66.71     -115.71    188.03 o 
  12  -2   4      128.21       -4.82    213.76 o 
 -12  -1   4      113.11       76.34    198.50 o 
 -11  -1   4      104.34      121.75    179.21 o 
 -10  -1   4      337.81      153.90    152.69 o 
  -9  -1   4      226.15      249.58     87.27 o 
  -8  -1   4       47.17       28.45     72.78 o 
  -7  -1   4     3143.84     3081.72     97.49 o 
  -6  -1   4     4573.07     4530.83    117.06 o 
  -5  -1   4       22.50       22.30     45.04 o 
  -4  -1   4      155.49      155.50     56.65 o 
  -3  -1   4     4365.98     4481.78    161.11 o 
  -2  -1   4    41292.31    43208.25   1067.11 o 
  -1  -1   4   389952.03   401732.63   9698.39 o 
   0  -1   4     5028.97     5341.36    112.64 o 
   1  -1   4      796.05      697.19     32.53 o 
   2  -1   4      334.97      348.95     26.60 o 
   3  -1   4     6790.20     7002.90    121.37 o 
   4  -1   4    19784.40    19201.58    292.69 o 
   5  -1   4      245.85      335.42     41.99 o 
   6  -1   4      159.05      145.39     44.32 o 
   7  -1   4     2026.94     1853.87     86.50 o 
   8  -1   4      546.23      620.68     70.40 o 
   9  -1   4      329.36      153.49    137.02 o 
  10  -1   4      472.35      207.74    156.71 o 
  11  -1   4     1455.71      910.50    198.88 o 
  12  -1   4       13.63     -129.37    183.21 o 
 -12   0   4        5.98     -245.52    193.25 o 
 -11   0   4      592.64      589.84    202.49 o 
 -10   0   4        7.89      -79.95    158.30 o 
  -9   0   4      216.90      279.66    142.64 o 
  -8   0   4      178.59       42.43     71.19 o 
  -7   0   4     1923.83     1797.52     80.55 o 
  -6   0   4       95.80       60.88     40.57 o 
  -5   0   4      979.49     1003.00     62.07 o 
  -4   0   4     5831.83     5737.62    230.62 o 
  -3   0   4     6304.31     6544.48    199.28 o 
  -2   0   4      713.78      773.89     59.46 o 
  -1   0   4     7851.70     8154.78    225.39 o 
   0   0   4    37591.19    41254.87    670.55 o 
   2   0   4      151.64      207.64     24.24 o 
   3   0   4     2651.25     2678.91     61.56 o 
   4   0   4     4906.11     4740.81     94.41 o 
   5   0   4     8325.54     8495.86    150.95 o 
   6   0   4      746.62      861.60     54.95 o 
   7   0   4     4384.98     4159.46    109.96 o 
   8   0   4        7.74      -98.19     70.61 o 
   9   0   4        1.73      -16.93     84.75 o 
  10   0   4       13.21      -33.75    137.42 o 
  11   0   4      208.92       60.67    163.94 o 
  12   0   4      698.78      699.57    221.42 o 
 -12   1   4      513.21      756.22    211.77 o 
 -11   1   4      272.47      310.20    180.41 o 
 -10   1   4       64.22      273.23    176.80 o 
  -9   1   4       10.99      -31.34    132.60 o 
  -8   1   4       81.40       26.52    125.37 o 
  -7   1   4      869.44     1047.95    179.01 o 
  -6   1   4     6152.61     6032.51    152.96 o 
  -5   1   4    14657.54    14728.40    288.80 o 
  -4   1   4     1221.29     1263.10     60.86 o 
  -3   1   4     6222.65     6157.44    135.07 o 
  -2   1   4       41.93       57.86     32.15 o 
  -1   1   4       10.20       17.58     22.81 o 
   0   1   4    23872.85    26033.27    647.66 o 
   1   1   4     3697.99     3727.61    125.75 o 
   2   1   4    12146.78    12441.30    335.88 o 
   3   1   4       85.90      101.55     31.44 o 
   4   1   4     1400.99     1420.63     50.44 o 
   5   1   4     5159.24     5333.81    106.49 o 
   6   1   4     3256.22     3194.96     83.46 o 
   7   1   4      106.47      108.05     41.55 o 
   8   1   4      408.20      369.20     82.22 o 
   9   1   4     5504.96     5611.77    191.17 o 
  10   1   4       91.80       61.42    111.10 o 
  11   1   4      361.46      435.96    182.40 o 
  12   1   4      921.83      863.09    203.70 o 
  13   1   4       59.97       -6.03    215.77 o 
 -11   2   4        1.87      -81.56    188.43 o 
 -10   2   4      172.88       53.84    162.33 o 
  -9   2   4      934.68     1087.32    174.77 o 
  -8   2   4      543.51      601.65    133.41 o 
  -7   2   4     1529.45     1509.22    171.96 o 
  -6   2   4      197.30      176.80    102.06 o 
  -5   2   4       35.69       29.43     60.27 o 
  -4   2   4    24073.52    24569.19    536.37 o 
  -3   2   4        3.07        0.14     21.97 o 
  -2   2   4     5574.18     5911.22    128.25 o 
  -1   2   4       21.84      -30.89     41.58 o 
   0   2   4     3018.21     3071.83    111.69 o 
   1   2   4    12175.69    12712.09    340.70 o 
   2   2   4    11627.82    11922.21    328.25 o 
   3   2   4       40.64       64.29     51.03 o 
   4   2   4       13.66       16.54     38.05 o 
   5   2   4       11.92       18.57     44.24 o 
   6   2   4     1821.63     1793.76     93.18 o 
   7   2   4     2027.01     1929.60    109.14 o 
   8   2   4     1388.91     1630.28    110.73 o 
   9   2   4      352.44      425.22     97.57 o 
  10   2   4     1733.38     1815.20    178.21 o 
  11   2   4      487.85      509.16    202.52 o 
  12   2   4      546.58      644.93    207.76 o 
  13   2   4      552.90      351.58    214.97 o 
 -11   3   4        0.20      103.26    181.62 o 
 -10   3   4      592.85     1055.98    200.89 o 
  -9   3   4      168.01      438.37    157.90 o 
  -8   3   4     1707.52     1606.43    148.68 o 
  -7   3   4     3218.78     3133.35    212.58 o 
  -6   3   4     1943.95     1783.23    174.77 o 
  -5   3   4      150.62      139.83    101.25 o 
  -4   3   4        1.50       14.76     31.24 o 
  -3   3   4     7109.81     7174.34    339.50 o 
  -2   3   4    11238.89    11727.43    354.77 o 
  -1   3   4    12840.09    12867.77    248.50 o 
   0   3   4     1201.01     1223.96     76.54 o 
   1   3   4     2246.52     2260.57     98.66 o 
   2   3   4      145.67      184.03     61.48 o 
   3   3   4      291.80      395.79     70.72 o 
   4   3   4    16712.15    16982.54    475.70 o 
   5   3   4      495.13      593.73     76.56 o 
   6   3   4      460.30      523.18     68.16 o 
   7   3   4      231.80      256.30     63.91 o 
   8   3   4        3.84       -1.73     74.14 o 
   9   3   4     1344.41     1274.54    178.39 o 
  10   3   4      468.47      509.92    108.20 o 
  11   3   4       11.00       -6.42     96.71 o 
  12   3   4      105.43      -25.74    105.89 o 
  13   3   4      629.51      167.96    206.93 o 
 -10   4   4       47.85      232.25    194.48 o 
  -9   4   4     2292.13     2829.16    261.59 o 
  -8   4   4      162.52       71.31    293.53 o 
  -7   4   4      359.96      389.35    157.51 o 
  -6   4   4     2278.63     2279.10    210.57 o 
  -5   4   4      240.89      304.97    130.99 o 
  -4   4   4      167.69      165.55    110.90 o 
  -3   4   4      929.83      935.55     72.94 o 
  -2   4   4    12399.33    11606.87    341.71 o 
  -1   4   4    15733.26    15475.23    298.67 o 
   0   4   4    11999.44    11803.88    238.69 o 
   1   4   4     1007.71     1000.91     63.48 o 
   2   4   4     3050.25     3226.93     98.39 o 
   3   4   4    19971.89    20945.01    394.14 o 
   4   4   4      228.01      288.22     43.57 o 
   5   4   4    10638.75    10436.45    351.95 o 
   6   4   4     1123.48     1239.83     88.39 o 
   7   4   4      693.65      871.80     86.14 o 
   8   4   4      359.87      208.97     76.91 o 
   9   4   4        2.31     -114.02     76.02 o 
  10   4   4       17.26       44.56     90.06 o 
  11   4   4     1007.80      842.93    126.39 o 
  12   4   4        0.49       -3.00    101.65 o 
  13   4   4        3.06      -47.51    158.72 o 
 -10   5   4       86.33      170.77    201.71 o 
  -9   5   4        8.12       59.47    162.33 o 
  -8   5   4      286.47      123.76    169.56 o 
  -7   5   4     1811.03     1765.15    220.61 o 
  -6   5   4      160.79      155.90    160.73 o 
  -5   5   4       82.74     -113.70    131.38 o 
  -4   5   4     2133.27     1790.06    163.12 o 
  -3   5   4      619.07      617.97    118.92 o 
  -2   5   4       71.69       50.16     42.01 o 
  -1   5   4    14907.67    14138.16    285.61 o 
   0   5   4     3370.62     3557.95    113.61 o 
   1   5   4     4103.56     4119.35    122.59 o 
   2   5   4     4222.11     4240.07    126.26 o 
   3   5   4     2502.37     2440.37     96.72 o 
   4   5   4    10373.48    10255.25    232.22 o 
   5   5   4      613.93      789.62     65.22 o 
   6   5   4     3992.54     4189.13    167.94 o 
   7   5   4       10.41       32.30     68.22 o 
   8   5   4     1109.29     1135.51    104.31 o 
   9   5   4      323.15      423.77     95.77 o 
  10   5   4      614.20      631.55    109.13 o 
  11   5   4      157.04      134.45    105.27 o 
  12   5   4       23.04       11.85    102.75 o 
  13   5   4      527.12      484.87    256.97 o 
  -9   6   4       22.00       43.84    332.71 o 
  -8   6   4      115.19     -104.86    175.17 o 
  -7   6   4      254.65      248.72    184.03 o 
  -6   6   4     1122.26     1171.29    202.90 o 
  -5   6   4        9.97     -135.40    153.08 o 
  -4   6   4     2573.45     2561.94    231.06 o 
  -3   6   4      680.82      795.59    159.50 o 
  -2   6   4       70.20       61.88    100.05 o 
  -1   6   4      757.70      760.00     81.96 o 
   0   6   4       22.56       47.51     53.02 o 
   1   6   4    24302.35    21942.31    427.52 o 
   2   6   4     2192.11     2482.06    105.55 o 
   3   6   4     1863.32     1765.91     91.75 o 
   4   6   4      377.64      330.64     66.88 o 
   5   6   4      478.38      584.90     77.36 o 
   6   6   4     1169.25     1078.50     81.22 o 
   7   6   4      651.14      589.84    146.25 o 
   8   6   4       13.51       68.43     75.11 o 
   9   6   4      115.59       52.27     85.97 o 
  10   6   4      294.86      386.57    109.73 o 
  11   6   4       35.33       71.99     97.81 o 
  12   6   4       71.57      108.91    111.83 o 
  13   6   4       91.60       56.81    227.01 o 
  -8   7   4       30.80     -277.26    192.85 o 
  -7   7   4      509.15      274.04    175.99 o 
  -6   7   4      978.31     1003.31    196.47 o 
  -5   7   4       82.41       89.20    147.87 o 
  -4   7   4       70.08      316.63    169.56 o 
  -3   7   4     2937.68     2351.42    203.30 o 
  -2   7   4     1247.81     1151.20    181.20 o 
  -1   7   4      186.26      187.65    130.99 o 
   0   7   4     3549.82     3300.04    125.96 o 
   1   7   4       45.68       40.56     90.20 o 
   2   7   4    12280.62    11321.76    263.67 o 
   3   7   4      393.37      459.73     76.08 o 
   4   7   4     4196.92     4023.27    144.89 o 
   5   7   4     1579.27     1677.72    111.59 o 
   6   7   4     1692.26     1481.18    147.47 o 
   7   7   4     2426.22     2730.33    234.27 o 
   8   7   4     2173.81     2411.28    225.84 o 
   9   7   4      142.20       65.10    132.60 o 
  10   7   4      111.06      290.72    142.04 o 
  11   7   4      156.89      126.99    106.92 o 
  12   7   4      946.70     1229.22    157.70 o 
  13   7   4      494.22      372.42    120.36 o 
  -7   8   4       63.55      120.14    180.01 o 
  -6   8   4       57.66      165.14    175.59 o 
  -5   8   4       27.85     -120.13    168.34 o 
  -4   8   4     3007.11     2425.74    223.43 o 
  -3   8   4       59.10       75.14    160.73 o 
  -2   8   4      244.13      343.55    166.35 o 
  -1   8   4     1721.81     1558.64    192.05 o 
   0   8   4        4.73     -149.46    124.95 o 
   1   8   4      548.72      585.15     85.59 o 
   2   8   4       81.76       77.68     91.41 o 
   3   8   4      877.31      961.04    119.15 o 
   4   8   4        2.53      -46.86     69.11 o 
   5   8   4      129.23      -19.18     76.36 o 
   6   8   4      688.72      542.03    148.66 o 
   7   8   4     1212.20     1149.59    185.22 o 
   8   8   4      487.56      367.66    152.69 o 
   9   8   4      132.10      311.41    152.69 o 
  10   8   4       11.42     -114.10    137.41 o 
  11   8   4      105.77      158.72    165.14 o 
  12   8   4      789.69      865.90    178.39 o 
  -6   9   4        3.28      120.54    188.05 o 
  -5   9   4       29.65     -277.22    184.82 o 
  -4   9   4       25.43      -81.96    176.38 o 
  -3   9   4     1078.24     1011.34    193.25 o 
  -2   9   4      813.20      734.92    192.85 o 
  -1   9   4       64.61       51.03    140.63 o 
   0   9   4     4913.26     4114.15    254.32 o 
   1   9   4     1022.51      850.23    164.33 o 
   2   9   4      632.96      606.62     92.99 o 
   3   9   4     1833.04     1706.70    124.70 o 
   4   9   4      946.09      925.69    109.63 o 
   5   9   4        0.57      -41.24     85.75 o 
   6   9   4     1728.91     1996.21    208.56 o 
   7   9   4     2716.84     2818.72    256.37 o 
   8   9   4      457.77      637.69    191.65 o 
   9   9   4       70.28      102.86    173.18 o 
  10   9   4      734.87     1120.26    207.35 o 
  11   9   4      146.32      396.59    167.56 o 
  12   9   4      226.46      462.08    164.73 o 
  -5  10   4      399.96       65.10    209.75 o 
  -4  10   4      459.79      538.82    217.00 o 
  -3  10   4        1.43      218.58    196.49 o 
  -2  10   4      136.45       48.62    159.92 o 
  -1  10   4      189.53       26.92    169.56 o 
   0  10   4       17.72     -124.95    149.06 o 
   1  10   4        6.44       42.99    139.83 o 
   2  10   4      917.58      719.25    174.77 o 
   3  10   4     2294.48     2145.81    145.22 o 
   4  10   4      543.04      516.23    111.09 o 
   5  10   4      504.81      539.65    105.80 o 
   6  10   4       58.02       54.65    131.79 o 
   7  10   4     2348.53     2611.76    239.90 o 
   8  10   4      109.14      300.55    179.61 o 
   9  10   4       29.80      304.57    202.11 o 
  10  10   4      106.41      108.49    171.57 o 
  11  10   4      107.50      -80.35    173.16 o 
  -4  11   4      183.74       19.69    210.15 o 
  -3  11   4      127.69       63.09    176.39 o 
  -2  11   4        1.67      -85.58    184.41 o 
  -1  11   4       41.05       85.18    184.43 o 
   0  11   4       17.28     -113.70    168.34 o 
   1  11   4       10.07      -30.54    146.26 o 
   2  11   4       74.44      -48.61    152.27 o 
   3  11   4        0.65      158.31    154.70 o 
   4  11   4        0.84       91.38    107.08 o 
   5  11   4      157.87      156.99    100.08 o 
   6  11   4      763.35     1174.90    186.82 o 
   7  11   4      136.44      156.71    177.20 o 
   8  11   4      277.09      558.10    193.65 o 
   9  11   4      302.23      784.74    226.24 o 
  10  11   4      506.95      773.89    231.06 o 
  11  11   4      105.26      234.66    203.32 o 
  -2  12   4        0.27     -189.23    189.64 o 
  -1  12   4        0.58      -49.82    191.65 o 
   0  12   4       89.73      258.77    180.01 o 
   1  12   4      151.54       68.31    184.43 o 
   2  12   4      253.70      281.67    182.42 o 
   3  12   4     1396.65     1217.89    215.79 o 
   4  12   4      639.70      604.31    185.22 o 
   5  12   4     1484.57     1638.99    196.87 o 
   6  12   4     1020.40     1359.72    194.06 o 
   7  12   4       27.66       80.76    175.99 o 
   8  12   4      211.21      443.60    204.50 o 
   9  12   4      925.78     1366.95    252.76 o 
   0  13   4        0.82     -150.66    167.54 o 
   1  13   4      289.67      -36.97    187.25 o 
   2  13   4        1.96      -98.43    175.98 o 
   3  13   4       48.13      -79.95    170.35 o 
   4  13   4     1352.20     1421.99    256.37 o 
   6  13   4        4.45      277.65    165.95 o 
   7  13   4       62.29      462.88    193.25 o 
   8  13   4       79.26      376.50    200.50 o 
  -6 -13   5      335.98      210.95    209.75 o 
  -5 -13   5      132.18      148.27    179.61 o 
  -4 -13   5       82.72       95.63    164.34 o 
  -3 -13   5      147.71      285.69    169.56 o 
  -2 -13   5      315.76      545.25    194.46 o 
  -1 -13   5      358.40      453.24    208.56 o 
   0 -13   5      123.83      509.89    229.45 o 
  -8 -12   5      942.46     1208.25    264.81 o 
  -7 -12   5      726.28      847.42    218.20 o 
  -6 -12   5       64.05       13.26    188.85 o 
  -5 -12   5      256.23      -15.67    151.48 o 
  -4 -12   5      124.10      111.39     97.10 o 
  -3 -12   5     1217.68     1318.31    132.38 o 
  -2 -12   5      782.23      658.59    177.99 o 
  -1 -12   5       58.69       59.87    157.11 o 
   0 -12   5       82.38      159.92    199.30 o 
   1 -12   5       23.72      206.53    215.77 o 
   2 -12   5       10.93     -175.17    180.80 o 
  -9 -11   5        0.23       55.45    218.18 o 
  -8 -11   5      135.50      195.68    201.71 o 
  -7 -11   5      419.21      443.20    196.07 o 
  -6 -11   5       58.02      264.79    167.15 o 
  -5 -11   5      306.36      316.23    158.72 o 
  -4 -11   5       13.71       45.83     84.25 o 
  -3 -11   5       25.19       94.63     91.17 o 
  -2 -11   5       26.50      -32.67     87.35 o 
  -1 -11   5      262.04      485.78    177.18 o 
   0 -11   5       72.20       60.27    157.91 o 
   1 -11   5        0.84      -56.65    171.16 o 
   2 -11   5        7.64        5.22    213.36 o 
   3 -11   5      336.88      254.35    237.07 o 
   4 -11   5      397.27      609.53    266.82 o 
 -10 -10   5      309.11      613.15    227.04 o 
  -9 -10   5      837.03      776.71    217.80 o 
  -8 -10   5      181.50      466.10    210.17 o 
  -7 -10   5        0.36     -135.40    146.65 o 
  -6 -10   5        2.35       70.72    166.75 o 
  -5 -10   5      684.49      980.00    190.84 o 
  -4 -10   5     1659.60     1827.94    353.18 o 
  -3 -10   5      134.04      198.45     82.54 o 
  -2 -10   5       57.22      111.51     84.27 o 
  -1 -10   5     1004.38      928.46    105.95 o 
   0 -10   5      740.75      867.51    176.38 o 
   1 -10   5       88.87      148.27    179.61 o 
   2 -10   5       20.80     -239.26    159.50 o 
   3 -10   5      258.12      393.78    224.21 o 
   4 -10   5      903.10      698.76    229.05 o 
   5 -10   5      450.38      422.30    258.78 o 
 -11  -9   5       34.51       20.90    195.28 o 
 -10  -9   5      550.84      369.67    184.43 o 
  -9  -9   5       99.91      -96.43    163.92 o 
  -8  -9   5       22.29     -237.89    163.92 o 
  -7  -9   5      387.52      591.85    194.46 o 
  -6  -9   5      792.00      712.42    173.57 o 
  -5  -9   5      538.40      598.72    114.93 o 
  -4  -9   5     1515.03     1586.09    148.05 o 
  -3  -9   5     1385.96     1451.88    110.19 o 
  -2  -9   5      693.77      549.99     89.39 o 
  -1  -9   5      131.66      135.45    104.47 o 
   0  -9   5     3734.23     3439.88    143.93 o 
   1  -9   5      105.28      -55.85    159.91 o 
   2  -9   5       42.12       61.48    159.92 o 
   3  -9   5      816.46      595.87    221.82 o 
   4  -9   5       44.45       65.10    208.14 o 
   5  -9   5      513.21       80.36    205.73 o 
   6  -9   5     1108.73     1173.70    290.92 o 
   7  -9   5        3.80      -22.10    237.87 o 
 -11  -8   5        4.94      -41.38    178.79 o 
 -10  -8   5      740.53      505.47    204.50 o 
  -9  -8   5      399.78      329.08    192.47 o 
  -8  -8   5      355.51       -1.21    154.30 o 
  -7  -8   5      287.28      159.92    145.46 o 
  -6  -8   5        6.71      -90.80    130.17 o 
  -5  -8   5       77.46       61.34     68.61 o 
  -4  -8   5       36.31       18.59     66.37 o 
  -3  -8   5      363.63      246.63     71.41 o 
  -2  -8   5      846.31      822.11     86.64 o 
  -1  -8   5      585.81      528.39     79.35 o 
   0  -8   5     2493.85     2372.42    113.80 o 
   1  -8   5     1373.24     1422.60    106.19 o 
   2  -8   5      161.25      135.41    153.49 o 
   3  -8   5     1109.66     1177.72    227.44 o 
   4  -8   5      532.48      509.09    212.18 o 
   5  -8   5      151.02      101.25    187.65 o 
   6  -8   5       38.30      268.41    235.46 o 
   7  -8   5      365.47      414.27    255.97 o 
   8  -8   5       11.49       28.53    211.75 o 
 -12  -7   5       86.73      212.56    176.80 o 
 -11  -7   5      340.86      448.02    193.65 o 
 -10  -7   5      462.29      142.64    176.39 o 
  -9  -7   5      369.93      252.34    171.57 o 
  -8  -7   5      231.41       44.60    158.72 o 
  -7  -7   5      857.43      460.47    159.50 o 
  -6  -7   5      303.40      354.40    149.88 o 
  -5  -7   5        0.57      -12.98     59.29 o 
  -4  -7   5     2964.33     2822.43    161.13 o 
  -3  -7   5      582.98      671.09     72.37 o 
  -2  -7   5     3677.44     3626.92    127.82 o 
  -1  -7   5     3793.93     3799.66    146.06 o 
   0  -7   5     1130.69     1210.38     90.49 o 
   1  -7   5     7187.94     7167.61    193.45 o 
   2  -7   5       32.06       22.91    124.56 o 
   3  -7   5      324.44      326.27    156.31 o 
   4  -7   5      560.15      543.64    185.22 o 
   5  -7   5       69.02       89.20    171.17 o 
   6  -7   5      595.31      624.44    229.05 o 
   7  -7   5      477.51       -3.21    214.57 o 
   8  -7   5      273.20      181.22    238.28 o 
   9  -7   5      317.80      662.20    238.69 o 
 -12  -6   5       81.46      174.95    122.99 o 
 -11  -6   5        1.42     -148.83    119.55 o 
 -10  -6   5      645.00      633.85    114.41 o 
  -9  -6   5       19.60      -98.53    114.53 o 
  -8  -6   5      567.67      415.83    109.89 o 
  -7  -6   5     1111.53     1085.28    192.07 o 
  -6  -6   5       41.23       64.52     86.79 o 
  -5  -6   5      671.42      744.20     52.48 o 
  -4  -6   5     1039.38     1183.19    152.69 o 
  -3  -6   5     3735.25     3771.57    152.09 o 
  -2  -6   5      303.30      266.06     74.13 o 
  -1  -6   5     3191.44     3084.73    110.22 o 
   0  -6   5     4427.80     4321.44    108.25 o 
   1  -6   5       55.57       65.49     39.46 o 
   2  -6   5     8232.57     8316.79    221.58 o 
   3  -6   5      115.04       51.39     78.05 o 
   4  -6   5        1.16      -92.54     80.59 o 
   5  -6   5      279.12      174.16    122.55 o 
   6  -6   5     1299.77     1457.19    263.58 o 
   7  -6   5      263.09      167.13    132.06 o 
   8  -6   5       44.78        1.46    136.05 o 
   9  -6   5     2043.69     2564.57    198.36 o 
 -12  -5   5      338.86      307.34    123.77 o 
 -11  -5   5      137.72       36.87    111.93 o 
 -10  -5   5       42.35      -90.60     97.42 o 
  -9  -5   5        8.11        2.70     88.47 o 
  -8  -5   5      411.85      273.91    122.55 o 
  -7  -5   5      911.83      978.54    110.31 o 
  -6  -5   5       18.75       40.08     66.75 o 
  -5  -5   5     1035.30     1119.84    116.49 o 
  -4  -5   5      128.02       95.70     33.20 o 
  -3  -5   5     5497.89     5265.70    103.60 o 
  -2  -5   5        9.49      -13.13     39.62 o 
  -1  -5   5     8916.81     8873.19    364.01 o 
   0  -5   5      122.28      114.69     43.36 o 
   1  -5   5       40.23       19.77     30.65 o 
   2  -5   5       37.67       33.75     33.75 o 
   3  -5   5     2333.57     2267.01     79.07 o 
   4  -5   5      865.43      944.45     66.57 o 
   5  -5   5       67.94       22.49     90.05 o 
   6  -5   5     2603.72     2495.37    163.33 o 
   7  -5   5        5.66       43.61    114.61 o 
   8  -5   5        6.55       -0.62    121.22 o 
   9  -5   5       30.78      -27.63    138.82 o 
  10  -5   5      878.44      802.02    240.70 o 
 -12  -4   5      264.23      -52.63    160.71 o 
 -11  -4   5      164.85      345.30    115.54 o 
 -10  -4   5      126.14      200.61     99.05 o 
  -9  -4   5       44.89      -12.54     88.73 o 
  -8  -4   5      574.93      728.43     99.84 o 
  -7  -4   5      454.35      404.45     84.38 o 
  -6  -4   5      556.23      596.10     78.66 o 
  -5  -4   5      584.90      519.68     64.28 o 
  -4  -4   5      931.66      965.36     49.33 o 
  -3  -4   5      362.76      434.27     34.61 o 
  -2  -4   5    16253.41    15718.98    241.74 o 
  -1  -4   5     3816.66     3962.79    108.32 o 
   0  -4   5     5779.65     5629.69    136.93 o 
   1  -4   5       51.38       45.96     23.41 o 
   2  -4   5        4.38      -26.48     32.88 o 
   3  -4   5     1059.11     1053.30     74.48 o 
   4  -4   5     8805.08     8778.29    168.16 o 
   5  -4   5       85.57       26.21     52.38 o 
   6  -4   5        4.84      -32.35     84.67 o 
   7  -4   5      783.15      943.54    120.45 o 
   8  -4   5      116.31      197.96    188.45 o 
   9  -4   5      816.79      866.62    139.70 o 
  10  -4   5      254.15      145.86    182.02 o 
  11  -4   5       41.04     -237.89    189.64 o 
 -12  -3   5       14.15       38.98    169.97 o 
 -11  -3   5      208.52      135.41    170.37 o 
 -10  -3   5      281.41      291.71    103.72 o 
  -9  -3   5        0.22      -16.77     88.19 o 
  -8  -3   5      802.90      936.52    143.85 o 
  -7  -3   5     1788.22     1800.16    117.36 o 
  -6  -3   5     2702.75     2652.10    120.05 o 
  -5  -3   5       60.72        7.49     52.32 o 
  -4  -3   5      872.04      977.31     65.63 o 
  -3  -3   5        4.56      -32.44     34.25 o 
  -2  -3   5     1190.03     1231.83     44.20 o 
  -1  -3   5    10586.44    10529.93    212.58 o 
   0  -3   5     3569.78     3677.79     99.55 o 
   1  -3   5      594.03      657.27     68.31 o 
   2  -3   5     1069.86      990.04     36.12 o 
   3  -3   5      687.38      689.60     44.32 o 
   4  -3   5     3890.99     3572.39     91.95 o 
   5  -3   5     6548.26     6510.56    138.55 o 
   6  -3   5     8636.37     8942.47    492.29 o 
   7  -3   5       18.71       52.20     91.02 o 
   8  -3   5      323.60      299.46    104.87 o 
   9  -3   5      848.77      785.95    190.84 o 
  10  -3   5      145.97       79.56    185.64 o 
  11  -3   5      438.14      502.66    211.37 o 
 -12  -2   5       37.09      -71.92    169.55 o 
 -11  -2   5       45.50       -1.21    175.59 o 
 -10  -2   5     2222.15     2240.08    211.37 o 
  -9  -2   5      547.53      724.74    104.18 o 
  -8  -2   5      381.41      334.68     88.48 o 
  -7  -2   5      865.39      960.04    116.94 o 
  -6  -2   5     1576.70     1609.40    161.31 o 
  -5  -2   5      456.67      444.04     58.09 o 
  -4  -2   5     4369.81     4495.05    127.98 o 
  -3  -2   5     3058.75     3106.03    137.81 o 
  -2  -2   5      423.43      413.06     63.48 o 
  -1  -2   5     2165.00     2249.55    105.69 o 
   0  -2   5    14589.60    14081.18    266.20 o 
   1  -2   5     4842.41     4837.53     88.82 o 
   2  -2   5    25107.79    24212.76    356.08 o 
   3  -2   5     1541.16     1455.70     52.39 o 
   4  -2   5      601.06      667.99     46.42 o 
   5  -2   5     2314.25     2257.03     89.33 o 
   6  -2   5      771.13      882.10     63.72 o 
   7  -2   5    12304.04    11430.36    216.12 o 
   8  -2   5       17.39      -62.51    133.81 o 
   9  -2   5        3.47     -222.98    148.66 o 
  10  -2   5      634.49      515.92    194.86 o 
  11  -2   5        1.40     -235.08    177.99 o 
  12  -2   5      108.19     -318.87    212.58 o 
 -12  -1   5      202.26      171.57    187.25 o 
 -11  -1   5      841.21      910.10    194.86 o 
 -10  -1   5        7.05       16.07    149.07 o 
  -9  -1   5      929.00     1190.17    169.55 o 
  -8  -1   5      457.40      536.75    187.05 o 
  -7  -1   5      832.14      882.57     66.54 o 
  -6  -1   5      864.53      876.22     74.97 o 
  -5  -1   5     1157.04     1141.56     75.00 o 
  -4  -1   5     1597.70     1590.38    106.87 o 
  -3  -1   5     1546.95     1600.42    100.04 o 
  -2  -1   5     1058.37     1133.12     83.17 o 
  -1  -1   5        0.96      -11.25     34.15 o 
   0  -1   5      892.64      823.31     65.49 o 
   1  -1   5    28243.59    27691.13    385.43 o 
   2  -1   5     4456.54     4445.06     84.93 o 
   3  -1   5     5129.65     4865.21    100.13 o 
   4  -1   5     1397.99     1399.82     56.74 o 
   5  -1   5     2935.82     2920.81     84.07 o 
   6  -1   5     7619.14     7513.63    163.47 o 
   7  -1   5     1503.42     1678.83    101.07 o 
   8  -1   5     2340.74     2126.46     97.69 o 
   9  -1   5     1055.07     1198.61    177.18 o 
  10  -1   5     1629.98     1843.09    229.85 o 
  11  -1   5       71.62      118.54    192.87 o 
  12  -1   5        4.74     -269.39    179.59 o 
 -12   0   5       32.07      130.99    191.67 o 
 -11   0   5       10.73     -163.52    163.52 o 
 -10   0   5      146.46       89.60    169.97 o 
  -9   0   5     1390.18     1508.01    185.62 o 
  -8   0   5       15.95        8.44    120.54 o 
  -7   0   5       26.54       61.88     52.13 o 
  -6   0   5        3.56      -18.67     47.06 o 
  -5   0   5     2125.36     2125.55     92.81 o 
  -4   0   5     1176.51     1222.31     94.42 o 
  -3   0   5     7827.18     8105.37    244.28 o 
  -2   0   5    15776.03    15892.52    420.25 o 
  -1   0   5       17.11       20.90     32.55 o 
   0   0   5       60.54       70.69     27.56 o 
   1   0   5       58.15       86.79     43.40 o 
   2   0   5    21538.18    22633.15    407.95 o 
   3   0   5    23934.74    24248.42    357.44 o 
   4   0   5     1133.05     1129.26     57.27 o 
   5   0   5     2710.45     2785.85     77.53 o 
   6   0   5     6963.03     6790.48    136.94 o 
   7   0   5     2448.91     2257.60    101.30 o 
   8   0   5       25.53      -19.56     76.94 o 
   9   0   5      729.52      873.81    113.75 o 
  10   0   5       43.43      -13.66    140.63 o 
  11   0   5       39.07      -99.24    175.98 o 
  12   0   5      315.95      282.07    212.56 o 
 -11   1   5       77.32      361.23    180.81 o 
 -10   1   5      248.24      262.38    178.40 o 
  -9   1   5       13.52      170.77    142.64 o 
  -8   1   5     1496.55     1530.11    172.76 o 
  -7   1   5      423.02      532.61     86.69 o 
  -6   1   5      110.05      179.88     56.69 o 
  -5   1   5       57.45       60.15     43.44 o 
  -4   1   5     1391.96     1271.05     64.20 o 
  -3   1   5      775.97      683.90     61.47 o 
  -1   1   5    25810.78    27005.91    450.39 o 
   0   1   5      735.26      786.35     65.09 o 
   1   1   5      436.56      445.61     54.24 o 
   2   1   5     3344.48     3399.72    128.17 o 
   3   1   5     4166.18     4102.10    155.08 o 
   4   1   5    58609.86    58595.00   1025.29 o 
   5   1   5    13694.05    14013.22    226.38 o 
   6   1   5      803.72      859.29     51.92 o 
   7   1   5       11.02       15.14     42.97 o 
   8   1   5      771.39      786.48     97.30 o 
   9   1   5     1740.53     1863.27    127.70 o 
  10   1   5      333.90      236.00    104.97 o 
  11   1   5      850.48     1000.90    187.23 o 
  12   1   5      288.68      166.35    179.21 o 
  13   1   5      490.14      267.60    203.32 o 
 -11   2   5        7.45     -187.63    173.57 o 
 -10   2   5       31.86      -69.51    153.48 o 
  -9   2   5       11.98       18.48    137.02 o 
  -8   2   5       72.84       98.18     89.35 o 
  -7   2   5      849.35      923.35    145.84 o 
  -6   2   5       91.93      -55.44     94.01 o 
  -5   2   5     1007.33     1197.53     71.71 o 
  -4   2   5      233.48      223.41     81.57 o 
  -3   2   5     2544.62     2630.36     61.31 o 
  -2   2   5    17846.15    18511.15    345.16 o 
  -1   2   5     1758.12     1872.86     87.59 o 
   0   2   5    17475.91    19193.49    494.58 o 
   1   2   5     6092.80     6276.90    195.66 o 
   2   2   5      362.16      502.26     63.48 o 
   3   2   5     9091.61     8927.39    269.19 o 
   4   2   5    18383.86    17945.44    345.45 o 
   5   2   5     5237.38     5059.03    140.19 o 
   6   2   5      139.81       79.37     82.37 o 
   7   2   5      398.96      508.61     76.61 o 
   8   2   5     1015.16      924.17     94.86 o 
   9   2   5     1354.20     1330.92    117.57 o 
  10   2   5       43.75       36.48     98.59 o 
  11   2   5      271.53      401.09    107.76 o 
  12   2   5     1636.60     1551.41    236.28 o 
  13   2   5        8.66     -260.95    173.97 o 
 -10   3   5      114.50      168.36    184.83 o 
  -9   3   5       68.99      218.18    149.88 o 
  -8   3   5     2674.71     2749.02    399.00 o 
  -7   3   5      558.64      788.76    166.74 o 
  -6   3   5     3603.33     3064.20    193.25 o 
  -5   3   5     2010.25     2063.71    155.89 o 
  -4   3   5     1192.09     1197.01     97.43 o 
  -3   3   5      204.95      233.45     84.38 o 
  -2   3   5      249.58      187.24     39.65 o 
  -1   3   5     3211.29     3242.37     93.03 o 
   0   3   5     8244.45     8859.17    351.95 o 
   1   3   5     1455.62     1295.84     82.77 o 
   2   3   5     4040.21     3859.79    157.49 o 
   3   3   5       61.41      134.20     63.09 o 
   4   3   5     1056.09     1243.61    116.11 o 
   5   3   5      316.60      422.62     58.27 o 
   6   3   5     4633.03     4512.15    139.93 o 
   7   3   5      293.71      251.39     68.59 o 
   8   3   5     1212.28     1386.11    109.46 o 
   9   3   5      756.79      855.45    108.48 o 
  10   3   5      209.56      131.04     95.63 o 
  11   3   5      400.04      341.82    102.85 o 
  12   3   5       17.02       60.97    114.32 o 
  13   3   5       57.59     -253.72    169.15 o 
 -10   4   5      108.79      156.71    179.21 o 
  -9   4   5       17.81       25.32    167.96 o 
  -8   4   5     2271.03     1985.36    221.02 o 
  -7   4   5     3260.39     2998.71    222.22 o 
  -6   4   5       15.47      107.29    135.01 o 
  -5   4   5     2024.85     1899.78    159.91 o 
  -4   4   5     5919.91     5585.04    246.29 o 
  -3   4   5      525.94      650.61     51.77 o 
  -2   4   5     2742.86     2690.91    149.86 o 
  -1   4   5     1301.83     1360.51     75.29 o 
   0   4   5     3813.79     3742.12    109.95 o 
   1   4   5    29011.10    30757.77   1133.80 o 
   2   4   5    14149.96    14762.80    327.65 o 
   3   4   5       52.90      118.54     77.15 o 
   4   4   5      506.87      644.12    106.07 o 
   5   4   5     5152.65     5320.68    235.04 o 
   6   4   5     4610.10     4604.62    148.49 o 
   7   4   5    13106.11    13287.47    299.55 o 
   8   4   5      150.58      237.37     77.03 o 
   9   4   5       54.09      122.97     89.76 o 
  10   4   5        1.14     -122.40     93.18 o 
  11   4   5      251.95      346.84    114.68 o 
  12   4   5       32.64      -30.81    103.44 o 
  13   4   5      106.63      -66.89    328.08 o 
  -9   5   5      146.59      450.43    191.24 o 
  -8   5   5       37.56     -198.48    160.71 o 
  -7   5   5      924.81      724.88    183.61 o 
  -6   5   5     1047.53      851.84    179.19 o 
  -5   5   5     2262.43     2309.63    217.00 o 
  -4   5   5      322.00      343.95    135.41 o 
  -3   5   5     2056.44     1737.02    147.45 o 
  -2   5   5     8216.11     7548.49    175.78 o 
  -1   5   5     4375.81     3986.56    119.08 o 
   0   5   5      148.15      182.51     52.09 o 
   1   5   5    10001.37    10145.32    223.51 o 
   2   5   5        7.94      268.01     54.69 o 
   3   5   5       42.56      120.93     47.42 o 
   4   5   5     6388.45     6656.73    169.33 o 
   5   5   5     1059.94     1221.84    123.34 o 
   6   5   5     5835.66     6223.93    163.98 o 
   7   5   5      953.09     1225.13    160.71 o 
   8   5   5      556.14      620.23     95.76 o 
   9   5   5     1300.33     1558.12    127.44 o 
  10   5   5      113.98      167.39     96.25 o 
  11   5   5       32.37       81.10    105.15 o 
  12   5   5       36.92      -29.70    161.52 o 
  13   5   5       22.28      -24.55    128.03 o 
  -9   6   5     1108.28     1505.60    230.66 o 
  -8   6   5       32.32       67.91    192.07 o 
  -7   6   5      229.25      212.16    182.42 o 
  -6   6   5        3.34      -90.80    131.38 o 
  -5   6   5     1147.57     1036.69    190.04 o 
  -4   6   5     2979.57     2783.76    219.81 o 
  -3   6   5      330.98      557.30    135.00 o 
  -2   6   5      597.08      623.23    126.16 o 
  -1   6   5      945.97     1040.77     78.92 o 
   0   6   5      638.11      638.74     69.70 o 
   1   6   5      551.35      528.46    116.11 o 
   2   6   5       86.75       58.17     56.94 o 
   3   6   5     5479.39     4941.52    149.34 o 
   4   6   5     1459.61     1547.31    124.55 o 
   5   6   5    15883.00    15937.28    335.14 o 
   6   6   5       33.84       22.14     59.59 o 
   7   6   5        5.68       97.24    137.82 o 
   8   6   5      954.46      946.26    169.95 o 
   9   6   5      950.82      925.50    114.55 o 
  10   6   5      521.14      498.12    105.90 o 
  11   6   5        9.18       60.84    110.81 o 
  12   6   5        1.29      184.93    120.37 o 
  13   6   5        5.62      -76.69    228.44 o 
  -8   7   5      332.62      221.80    207.74 o 
  -7   7   5      341.10       89.60    189.26 o 
  -6   7   5      458.62      536.81    196.07 o 
  -5   7   5      238.72       55.45    161.93 o 
  -4   7   5      183.61      132.20    162.73 o 
  -3   7   5      280.10      155.50    132.20 o 
  -2   7   5      261.12      245.91    127.37 o 
  -1   7   5     5226.24     4636.06    239.86 o 
   0   7   5      295.94      248.42     68.14 o 
   1   7   5     1188.66     1195.27     94.10 o 
   2   7   5      175.57      173.14     73.93 o 
   3   7   5     4465.98     4023.76    269.41 o 
   4   7   5    16282.89    15662.53    340.53 o 
   5   7   5     1593.33     1646.10    112.33 o 
   6   7   5     2942.86     2822.42    125.08 o 
   7   7   5       21.57      -77.94    129.37 o 
   8   7   5      830.80      992.46    178.79 o 
   9   7   5     2109.82     2192.68    237.89 o 
  10   7   5      322.19      525.96    164.73 o 
  11   7   5       98.57      296.96    114.63 o 
  12   7   5      161.61      264.95    155.30 o 
  13   7   5       52.15      108.05    124.33 o 
  -7   8   5      218.89       58.26    197.29 o 
  -6   8   5      228.11      208.14    176.39 o 
  -5   8   5       20.03     -140.62    147.85 o 
  -4   8   5      340.94      408.24    182.81 o 
  -3   8   5       17.20       56.65    141.84 o 
  -2   8   5     1270.12     1219.50    184.01 o 
  -1   8   5        7.73       68.71    127.78 o 
   0   8   5     1919.44     1913.84    191.24 o 
   1   8   5     5833.32     5223.06    230.42 o 
   2   8   5       45.64       -8.97     71.57 o 
   3   8   5      531.01      460.57     88.07 o 
   4   8   5      134.38      136.58     80.61 o 
   5   8   5      340.51      362.23     88.69 o 
   6   8   5      150.94       34.64     79.97 o 
   7   8   5       85.84      -90.40    149.86 o 
   8   8   5      243.85       34.15    154.70 o 
   9   8   5      113.96      141.84    142.64 o 
  10   8   5      238.25      106.88    157.11 o 
  11   8   5      112.18      315.02    192.07 o 
  12   8   5        7.84        9.24    162.33 o 
  -6   9   5     1130.19     1186.96    232.67 o 
  -5   9   5        1.04       45.00    194.48 o 
  -4   9   5       33.35     -213.94    142.63 o 
  -3   9   5        0.07      -53.84    151.87 o 
  -2   9   5      452.26      275.64    154.30 o 
  -1   9   5      826.80      862.28    175.57 o 
   0   9   5      190.86       72.73    151.48 o 
   1   9   5        2.78        4.82    142.24 o 
   2   9   5     3234.08     2834.52    283.07 o 
   3   9   5      104.48       84.13     87.37 o 
   4   9   5       91.06       97.92     89.28 o 
   5   9   5     1277.12     1339.97    123.39 o 
   6   9   5     1353.72     1501.59    206.51 o 
   7   9   5      771.48      920.14    197.67 o 
   8   9   5      229.29      296.13    179.61 o 
   9   9   5      223.83      357.61    173.58 o 
  10   9   5     1172.81     1328.78    223.83 o 
  11   9   5      242.97      548.46    212.18 o 
  12   9   5       33.20      209.75    176.80 o 
  -5  10   5        6.66     -127.36    201.69 o 
  -4  10   5      968.86      907.69    240.30 o 
  -3  10   5      354.59      457.66    207.35 o 
  -2  10   5       23.72       17.68    172.78 o 
  -1  10   5      389.96      295.73    157.11 o 
   0  10   5      100.70      288.90    152.29 o 
   1  10   5     1001.28     1018.17    182.00 o 
   2  10   5       61.10     -119.73    137.41 o 
   3  10   5      247.96      263.14     96.66 o 
   4  10   5        0.21       65.46     89.30 o 
   5  10   5      547.19      416.80    144.45 o 
   6  10   5      744.24      676.67    164.33 o 
   7  10   5      427.91      890.81    200.48 o 
   8  10   5       11.66       68.71    165.95 o 
   9  10   5      752.08     1051.56    216.19 o 
  10  10   5      415.66      822.11    232.26 o 
  11  10   5      232.96      272.43    181.22 o 
  -3  11   5      970.41      843.80    213.78 o 
  -2  11   5      381.60       79.16    198.09 o 
  -1  11   5       55.09        8.04    163.54 o 
   0  11   5       20.48       -3.21    155.10 o 
   1  11   5      586.07      226.62    173.18 o 
   2  11   5      142.81       85.59    146.26 o 
   3  11   5       52.46      -46.61    132.59 o 
   4  11   5      433.26      632.61    221.80 o 
   5  11   5       41.60       65.10    143.84 o 
   6  11   5      269.16      346.76    162.33 o 
   7  11   5       83.77      121.35    171.17 o 
   8  11   5        2.04       17.28    186.04 o 
   9  11   5       40.94      157.91    214.16 o 
  10  11   5       57.28      227.83    223.00 o 
  -2  12   5       81.55      -67.10    200.48 o 
  -1  12   5       79.12      -23.71    195.68 o 
   0  12   5       64.56       29.33    194.88 o 
   1  12   5      220.91      213.76    171.17 o 
   2  12   5      109.96       74.74    172.78 o 
   3  12   5       41.66       99.25    153.90 o 
   4  12   5        3.29      -16.07    163.94 o 
   5  12   5      458.58      890.41    178.39 o 
   6  12   5      390.34      637.69    188.03 o 
   7  12   5      914.06     1076.87    204.90 o 
   8  12   5      684.69      857.46    230.66 o 
   9  12   5      236.89      613.55    234.27 o 
   1  13   5      170.58     -243.92    185.22 o 
   2  13   5      201.60      -78.75    187.63 o 
   3  13   5        1.04      -69.51    174.37 o 
   4  13   5       70.70      141.03    181.62 o 
   6  13   5      127.34      497.43    178.79 o 
   7  13   5        3.59      198.09    167.56 o 
  -5 -13   6      373.64      325.87    200.50 o 
  -4 -13   6     1065.55     1225.13    212.18 o 
  -3 -13   6       17.55       45.00    153.90 o 
  -2 -13   6       29.17      227.42    172.38 o 
  -1 -13   6       27.91      143.85    190.46 o 
  -8 -12   6      123.30      252.34    220.19 o 
  -7 -12   6      165.19      221.00    227.02 o 
  -6 -12   6      110.74       38.57    197.29 o 
  -5 -12   6      221.36      458.46    192.45 o 
  -4 -12   6      974.30     1111.70    125.48 o 
  -3 -12   6      298.35      301.00    108.60 o 
  -2 -12   6      378.40      480.96    152.67 o 
  -1 -12   6      521.77      634.08    179.99 o 
   0 -12   6      271.98      114.12    195.68 o 
   1 -12   6     1848.37     1983.35    284.50 o 
   2 -12   6      359.74      345.15    218.18 o 
  -9 -11   6      128.76       55.05    212.16 o 
  -8 -11   6      149.13      -82.36    190.44 o 
  -7 -11   6       19.30      -32.95    187.25 o 
  -6 -11   6       36.24       63.09    190.06 o 
  -5 -11   6     1134.47     1213.07    202.49 o 
  -4 -11   6       36.86      108.34     87.28 o 
  -3 -11   6      652.56      473.65    126.76 o 
  -2 -11   6      697.74      599.73    107.39 o 
  -1 -11   6      642.42      450.83    158.30 o 
   0 -11   6      982.85     1178.12    218.60 o 
   1 -11   6      361.75      237.47    176.39 o 
   2 -11   6      100.49       34.56    213.36 o 
   3 -11   6        4.11     -231.06    188.83 o 
   4 -11   6        0.54     -155.08    204.10 o 
 -10 -10   6     1019.71     1205.04    263.60 o 
  -9 -10   6      537.48      415.88    211.77 o 
  -8 -10   6       43.75      380.11    210.95 o 
  -7 -10   6      516.09      366.45    185.64 o 
  -6 -10   6      123.30      182.42    181.62 o 
  -5 -10   6        0.45       65.10    160.73 o 
  -4 -10   6      246.09      348.35    121.34 o 
  -3 -10   6     1880.59     1850.13    127.22 o 
  -2 -10   6     1752.15     2027.90    128.41 o 
  -1 -10   6      833.79      852.50    106.37 o 
   0 -10   6      430.59      253.54    162.33 o 
   1 -10   6       12.18       53.44    150.28 o 
   2 -10   6       11.49      -20.49    190.06 o 
   3 -10   6      243.76      461.28    207.35 o 
   4 -10   6        7.89      -56.65    197.67 o 
   5 -10   6        0.01     -251.55    199.28 o 
 -11  -9   6       85.66       23.71    200.10 o 
 -10  -9   6     1812.28     1461.41    245.12 o 
  -9  -9   6       46.65     -155.49    180.80 o 
  -8  -9   6       44.14       72.73    165.55 o 
  -7  -9   6      710.48      557.30    183.61 o 
  -6  -9   6       13.78     -129.37    151.87 o 
  -5  -9   6     2102.55     2399.84    130.68 o 
  -4  -9   6        3.28       52.56     76.23 o 
  -3  -9   6      454.31      387.67    113.51 o 
  -2  -9   6     2706.48     2617.00    130.39 o 
  -1  -9   6     1139.59     1141.05    163.34 o 
   0  -9   6       20.22      -11.83     75.49 o 
   1  -9   6       25.58     -193.65    148.66 o 
   2  -9   6     1597.76     1537.75    233.87 o 
   3  -9   6      313.74       49.02    170.77 o 
   4  -9   6     1322.99     1469.85    267.22 o 
   5  -9   6      165.73       76.34    205.33 o 
   6  -9   6       55.70     -202.09    235.88 o 
 -11  -8   6       28.26      -45.40    180.40 o 
 -10  -8   6       55.39     -110.49    157.49 o 
  -9  -8   6       61.74      -78.75    154.68 o 
  -8  -8   6     3137.69     3163.88    294.54 o 
  -7  -8   6      999.89      863.09    184.82 o 
  -6  -8   6      118.93        0.80    127.37 o 
  -5  -8   6     2232.01     2242.74    121.16 o 
  -4  -8   6     4242.64     4040.32    150.69 o 
  -3  -8   6       36.01       63.20     68.63 o 
  -2  -8   6      389.03      373.60     78.69 o 
  -1  -8   6      226.21      147.58    129.58 o 
   0  -8   6      943.91      910.09    159.12 o 
   1  -8   6     1089.75     1272.35    104.48 o 
   2  -8   6     1503.49     1586.76    203.30 o 
   3  -8   6     1298.64     1293.83    225.03 o 
   4  -8   6      674.06      468.91    190.44 o 
   5  -8   6      314.71      421.10    201.29 o 
   6  -8   6       64.33     -157.49    217.00 o 
   7  -8   6        7.74       23.71    239.88 o 
   8  -8   6       30.24      102.86    245.51 o 
 -11  -7   6       17.45      -43.79    169.55 o 
 -10  -7   6       27.30       46.21    159.12 o 
  -9  -7   6      588.98      333.50    167.96 o 
  -8  -7   6      529.61      486.99    166.74 o 
  -7  -7   6     1701.33     1897.77    219.01 o 
  -6  -7   6       11.74       50.63    138.22 o 
  -5  -7   6     1558.07     1591.65     99.11 o 
  -4  -7   6     4703.70     4499.87    146.61 o 
  -3  -7   6       90.07       97.05     55.39 o 
  -2  -7   6       74.75       54.13     60.92 o 
  -1  -7   6      346.09      367.18    113.91 o 
   0  -7   6     7306.44     7232.30    191.68 o 
   1  -7   6     3521.32     3384.52    135.42 o 
   2  -7   6     2933.64     2853.13    112.01 o 
   3  -7   6     3850.82     3637.61    244.72 o 
   4  -7   6      330.91      122.95    154.70 o 
   5  -7   6     1669.68     1727.38    232.26 o 
   6  -7   6       90.16      -48.21    195.66 o 
   7  -7   6      428.69      303.77    205.33 o 
   8  -7   6       42.34       -3.21    222.60 o 
 -12  -6   6        0.06      -83.57    141.02 o 
 -11  -6   6       46.99      119.74    152.29 o 
 -10  -6   6      230.27      135.81    164.34 o 
  -9  -6   6      500.93      309.39    152.29 o 
  -8  -6   6      147.35       45.40    149.48 o 
  -7  -6   6      154.29      162.73    130.99 o 
  -6  -6   6       38.12       62.68    129.38 o 
  -5  -6   6      950.17     1151.68    146.06 o 
  -4  -6   6     1192.47     1270.91    149.06 o 
  -3  -6   6       24.98      -22.68     49.62 o 
  -2  -6   6     2714.22     2608.41    112.32 o 
  -1  -6   6      660.55      644.87     64.48 o 
   0  -6   6      640.04      631.76     77.36 o 
   1  -6   6     3676.96     3648.39    125.11 o 
   2  -6   6       45.40       28.64     43.19 o 
   3  -6   6      441.47      495.00     58.71 o 
   4  -6   6     1698.68     1961.25    206.51 o 
   5  -6   6        2.89       16.87    150.28 o 
   6  -6   6      413.97      528.37    194.86 o 
   7  -6   6        5.31       53.44    168.76 o 
   8  -6   6      150.90      420.29    213.78 o 
   9  -6   6      523.99      595.47    227.04 o 
 -12  -5   6        9.89      -82.21    230.44 o 
 -11  -5   6     1092.49     1089.19    133.48 o 
 -10  -5   6     1160.74     1192.82    129.33 o 
  -9  -5   6     1505.75     1334.92    164.95 o 
  -8  -5   6      313.72      266.25     88.73 o 
  -7  -5   6       74.83      -20.42     74.51 o 
  -6  -5   6      267.68      273.13     70.95 o 
  -5  -5   6     6035.50     6091.37    203.30 o 
  -4  -5   6       55.29       59.44     35.19 o 
  -3  -5   6      317.32      263.62     31.67 o 
  -2  -5   6     1161.53     1171.13     99.84 o 
  -1  -5   6     5163.19     5053.64    136.20 o 
   0  -5   6     1501.35     1377.85     79.06 o 
   1  -5   6     9454.81     9220.07    157.87 o 
   2  -5   6        1.83      -30.31     28.91 o 
   3  -5   6      205.93      202.42     45.83 o 
   4  -5   6      907.30      967.62     76.07 o 
   5  -5   6      627.23      638.23    102.89 o 
   6  -5   6      441.60      446.87    109.06 o 
   7  -5   6      144.10      151.75    115.99 o 
   8  -5   6      450.48      418.74    131.34 o 
   9  -5   6      103.22      201.26    139.64 o 
  10  -5   6        1.31      -51.03    215.39 o 
 -12  -4   6       18.25     -130.98    175.57 o 
 -11  -4   6       33.44     -149.39     99.60 o 
 -10  -4   6      952.18     1198.51    123.22 o 
  -9  -4   6      600.88      652.83    109.23 o 
  -8  -4   6       24.86        7.75     93.42 o 
  -7  -4   6        2.83       25.87     71.08 o 
  -6  -4   6     1040.70      957.27     91.70 o 
  -5  -4   6      543.18      482.76     87.39 o 
  -4  -4   6     3306.42     3141.43    106.53 o 
  -3  -4   6     2399.93     2391.20    175.19 o 
  -2  -4   6       95.64       93.61     31.44 o 
  -1  -4   6     2684.62     2517.08    107.47 o 
   0  -4   6     1960.89     1854.19     78.05 o 
   1  -4   6       87.98      129.78     24.31 o 
   2  -4   6     8944.90     8498.63    126.07 o 
   3  -4   6      190.22      201.10     39.83 o 
   4  -4   6     1347.31     1434.79     69.31 o 
   5  -4   6     3642.81     3548.43    108.12 o 
   6  -4   6     2241.38     2129.56    134.90 o 
   7  -4   6      344.99      144.24    101.43 o 
   8  -4   6      905.66      812.36    127.33 o 
   9  -4   6     1347.76     1672.34    282.69 o 
  10  -4   6      317.09      295.73    198.09 o 
  11  -4   6        3.74     -317.00    211.33 o 
 -12  -3   6      595.29      538.42    204.50 o 
 -11  -3   6      305.75      217.78    161.93 o 
 -10  -3   6       74.07       49.93    101.37 o 
  -9  -3   6      239.36      159.04     95.14 o 
  -8  -3   6      813.62      763.31     99.31 o 
  -7  -3   6     2694.52     2681.30    133.07 o 
  -6  -3   6      256.06      227.54     71.23 o 
  -5  -3   6     1035.00     1096.31     83.73 o 
  -4  -3   6     1252.46     1292.36     76.01 o 
  -3  -3   6     3392.25     3331.89    117.92 o 
  -2  -3   6      535.71      539.56     35.23 o 
  -1  -3   6       30.13       49.63     33.21 o 
   0  -3   6       90.89      106.25     35.77 o 
   1  -3   6      697.25      734.43     45.42 o 
   2  -3   6       20.33       13.98     22.58 o 
   3  -3   6        0.18        4.73     31.14 o 
   4  -3   6        9.76       -2.57     37.63 o 
   5  -3   6       10.39        8.52     48.19 o 
   6  -3   6      922.05      959.88     72.30 o 
   7  -3   6     1301.38     1280.69     86.63 o 
   8  -3   6       95.92      -30.22     97.43 o 
   9  -3   6        8.16      -87.59    148.66 o 
  10  -3   6      541.99      266.00    183.63 o 
  11  -3   6     1100.98     1284.19    260.79 o 
 -12  -2   6      209.64     -105.67    188.43 o 
 -11  -2   6       97.80       72.33    163.54 o 
 -10  -2   6      413.61      388.15    159.12 o 
  -9  -2   6        9.42      118.40     89.00 o 
  -8  -2   6     6662.29     6613.49    200.99 o 
  -7  -2   6     3210.61     3109.87    134.23 o 
  -6  -2   6     2925.53     2810.14    123.27 o 
  -5  -2   6       17.16       -9.76     67.70 o 
  -4  -2   6     1396.09     1459.80    117.72 o 
  -3  -2   6     1325.19     1449.32    103.26 o 
  -2  -2   6     4241.55     4258.39    164.33 o 
  -1  -2   6      758.38      850.40     51.36 o 
   0  -2   6      659.37      624.65     45.16 o 
   1  -2   6      259.68      237.87     31.78 o 
   2  -2   6     3629.76     3548.07     85.16 o 
   3  -2   6     4606.92     4465.62     93.27 o 
   4  -2   6    23600.16    23611.23    359.74 o 
   5  -2   6      358.20      391.65     49.37 o 
   6  -2   6     2184.46     2164.71     90.17 o 
   7  -2   6       41.01      104.45     62.43 o 
   8  -2   6       85.18       -0.57     68.43 o 
   9  -2   6     1600.03     1867.64    216.60 o 
  10  -2   6      116.65      -20.09    184.03 o 
  11  -2   6        3.91     -289.72    198.88 o 
  12  -2   6      383.02      316.23    234.66 o 
 -12  -1   6       89.15       55.45    200.91 o 
 -11  -1   6      150.68      209.34    186.84 o 
 -10  -1   6       27.52      -52.63    143.83 o 
  -9  -1   6      112.71      147.06    137.02 o 
  -8  -1   6       60.62       -9.04     78.35 o 
  -7  -1   6     6953.39     6984.43    154.74 o 
  -6  -1   6       32.29       20.62     42.20 o 
  -5  -1   6      142.62      159.52     72.33 o 
  -4  -1   6      443.73      534.40     74.73 o 
  -3  -1   6       67.87       27.73     49.02 o 
  -2  -1   6     2968.32     2884.61    130.58 o 
  -1  -1   6     6407.90     6692.33    208.92 o 
   0  -1   6      110.89       92.53     30.82 o 
   1  -1   6     1045.50      961.77     54.52 o 
   2  -1   6     1629.49     1448.20     92.63 o 
   3  -1   6     7352.21     7209.80    128.96 o 
   4  -1   6     4567.06     4510.40    101.97 o 
   5  -1   6     6883.51     6758.15    133.78 o 
   6  -1   6     2082.81     2153.85     82.97 o 
   7  -1   6     1906.83     1852.91     85.92 o 
   8  -1   6     1121.15     1146.75     79.37 o 
   9  -1   6     1224.07     1266.45    115.61 o 
  10  -1   6      436.09      159.52    173.58 o 
  11  -1   6      317.81       69.11    182.82 o 
  12  -1   6      137.59       -7.63    199.30 o 
 -11   0   6      205.07      245.51    167.15 o 
 -10   0   6      862.14      837.78    179.99 o 
  -9   0   6     1188.93     1282.18    178.79 o 
  -8   0   6       94.32      123.36    122.95 o 
  -7   0   6     1463.30     1448.95     89.32 o 
  -6   0   6       13.76      -15.07     51.49 o 
  -5   0   6     4220.54     4221.21    122.02 o 
  -4   0   6      129.34      155.50     60.27 o 
  -3   0   6     1050.98     1153.21     90.80 o 
  -2   0   6       10.16       37.37     40.18 o 
  -1   0   6      881.57      971.96     58.46 o 
   0   0   6     1276.88     1138.33     51.54 o 
   1   0   6      277.16      272.83     51.03 o 
   2   0   6     7972.42     7840.19    236.24 o 
   3   0   6      197.66      193.62     30.68 o 
   4   0   6      626.98      639.45     41.92 o 
   5   0   6     2967.05     2725.55     81.41 o 
   6   0   6      182.31      147.60     44.61 o 
   7   0   6     4003.93     3843.30    107.47 o 
   8   0   6     2275.98     2136.63    102.14 o 
   9   0   6     1500.17     1550.86    122.61 o 
  10   0   6       30.45        0.27    104.69 o 
  11   0   6      231.62      -94.82    167.54 o 
  12   0   6      121.06       45.00    205.73 o 
 -11   1   6      507.56      622.43    207.76 o 
 -10   1   6       18.42      108.49    163.14 o 
  -9   1   6     1141.98      812.06    168.34 o 
  -8   1   6      404.43      300.15    132.20 o 
  -7   1   6       65.60       67.10    110.50 o 
  -6   1   6     1270.37     1358.11    137.81 o 
  -5   1   6     1379.76     1490.13     79.27 o 
  -4   1   6      199.81      166.58     43.82 o 
  -3   1   6      745.93      775.50     70.71 o 
  -2   1   6      360.49      349.29     46.41 o 
  -1   1   6      288.67      326.44     49.02 o 
   0   1   6      829.73      873.13     68.30 o 
   1   1   6    21869.13    22337.76    577.75 o 
   2   1   6      524.99      607.92     66.69 o 
   3   1   6    11422.30    11010.58    317.40 o 
   4   1   6     1559.46     1769.39    103.48 o 
   5   1   6     9471.90     9363.45    167.09 o 
   6   1   6    24750.75    24317.16    374.82 o 
   7   1   6     2908.97     2811.36     91.29 o 
   8   1   6      683.76      811.97    108.08 o 
   9   1   6      116.80      116.94     96.23 o 
  10   1   6      710.72      776.18    113.64 o 
  11   1   6     1527.98     1657.07    210.97 o 
  12   1   6      605.50      782.73    220.61 o 
 -11   2   6      239.68      327.88    210.95 o 
 -10   2   6      199.20      174.39    182.42 o 
  -9   2   6       80.67      297.74    166.75 o 
  -8   2   6        4.28       11.59     91.47 o 
  -7   2   6       89.83      136.21    118.13 o 
  -6   2   6      206.70       68.31    105.28 o 
  -5   2   6      120.80      120.59     50.39 o 
  -4   2   6      304.59      409.88     42.91 o 
  -3   2   6     2185.97     2248.45     61.51 o 
  -2   2   6     3661.75     3685.42    136.60 o 
  -1   2   6        2.51      -16.47     44.20 o 
   0   2   6     4026.46     4253.57    148.66 o 
   1   2   6     1364.86     1548.19     89.19 o 
   2   2   6     7055.96     7102.54    226.20 o 
   3   2   6     3932.17     3901.58    159.10 o 
   4   2   6      372.00      446.81     79.55 o 
   5   2   6     3378.91     3535.44    117.86 o 
   6   2   6     6617.41     6208.12    280.24 o 
   7   2   6     3672.50     3581.70    138.84 o 
   8   2   6      349.50      458.23     83.66 o 
   9   2   6      923.11      896.99    104.72 o 
  10   2   6       43.18      -26.12     87.44 o 
  11   2   6      505.26      595.99    121.98 o 
  12   2   6     1493.98     1728.99    244.32 o 
  13   2   6        2.64     -266.38    177.58 o 
 -10   3   6      178.15      358.02    183.63 o 
  -9   3   6      104.36      133.40    167.15 o 
  -8   3   6      598.43      476.54    166.74 o 
  -7   3   6     1218.96     1272.13    172.36 o 
  -6   3   6     1710.78     1937.55    182.00 o 
  -5   3   6      617.65      720.06    134.59 o 
  -4   3   6     6341.71     6424.91    255.33 o 
  -3   3   6        9.84      -41.50     39.53 o 
  -2   3   6     3121.73     3091.09     98.08 o 
  -1   3   6     1167.51     1187.58     77.74 o 
   0   3   6     5357.77     5504.69    183.21 o 
   1   3   6     9120.90     9792.41    287.27 o 
   2   3   6      125.59      163.54     60.27 o 
   3   3   6       82.14      194.48     68.31 o 
   4   3   6    10714.02    10514.39    329.05 o 
   5   3   6      158.93      188.45     95.23 o 
   6   3   6      419.12      326.55     66.08 o 
   7   3   6      123.16      179.62     70.60 o 
   8   3   6     1435.12     1544.60    168.97 o 
   9   3   6     1504.09     1583.49    124.58 o 
  10   3   6     1878.49     2034.46    143.76 o 
  11   3   6      634.38      807.50    122.10 o 
  12   3   6      233.89      126.79    117.86 o 
  13   3   6       59.84       80.76    186.84 o 
 -10   4   6       11.94      321.45    200.50 o 
  -9   4   6        0.87      -10.04    157.51 o 
  -8   4   6      141.21      181.62    158.72 o 
  -7   4   6      180.74      177.60    130.99 o 
  -6   4   6     2036.99     2052.86    189.64 o 
  -5   4   6     1550.40     1784.43    171.16 o 
  -4   4   6     1596.67     1857.96    171.56 o 
  -3   4   6     2379.36     2193.63    144.06 o 
  -2   4   6     3544.55     3536.39    150.48 o 
  -1   4   6     3199.59     3107.56    100.60 o 
   0   4   6     1849.24     1857.49     81.26 o 
   1   4   6    11432.38    12523.50    258.99 o 
   2   4   6       85.63      345.15     81.17 o 
   3   4   6     8491.06     8546.11    282.45 o 
   4   4   6     8045.81     7531.23    276.02 o 
   5   4   6     1566.05     1686.00    153.08 o 
   6   4   6      316.80      393.37    123.76 o 
   7   4   6       92.57      188.34     90.21 o 
   8   4   6     6827.31     6892.63    211.64 o 
   9   4   6     4097.29     3945.20    172.12 o 
  10   4   6      340.03      358.32    104.74 o 
  11   4   6      249.52      387.93    117.63 o 
  12   4   6      279.60      350.67    126.20 o 
  13   4   6      239.41      221.09    131.23 o 
  -9   5   6        0.19      178.40    172.38 o 
  -8   5   6      537.91      517.93    180.40 o 
  -7   5   6        1.98      -51.43    152.67 o 
  -6   5   6     1553.85     1442.48    198.88 o 
  -5   5   6      995.48     1133.12    177.18 o 
  -4   5   6      149.78      190.86    115.72 o 
  -3   5   6     1535.54     1571.09    158.30 o 
  -2   5   6       74.60       89.87     53.95 o 
  -1   5   6     4165.74     3930.90    186.64 o 
   0   5   6     3214.15     3325.57    156.69 o 
   1   5   6     5704.19     6053.29    158.19 o 
   2   5   6     1782.69     1944.31    110.91 o 
   3   5   6     3125.72     3219.48    126.18 o 
   4   5   6     4493.23     4389.25    134.95 o 
   5   5   6       12.23       -0.78     46.15 o 
   6   5   6     9417.85     9817.32    357.58 o 
   7   5   6      843.38      734.92    160.71 o 
   8   5   6      957.59      837.37    172.76 o 
   9   5   6     1747.61     1831.05    129.88 o 
  10   5   6      272.00      450.93    121.34 o 
  11   5   6      484.48      435.62    109.55 o 
  12   5   6       45.87      354.57    127.65 o 
  13   5   6        4.06       76.08    125.56 o 
  -8   6   6        3.34      -13.66    185.23 o 
  -7   6   6     1631.23     1732.61    239.50 o 
  -6   6   6        1.40     -157.49    152.67 o 
  -5   6   6     1581.59     1864.43    204.10 o 
  -4   6   6        2.33      -64.28    137.81 o 
  -3   6   6     3494.14     3349.50    220.61 o 
  -2   6   6     6742.44     5865.48    262.36 o 
  -1   6   6     2960.63     2798.24    112.81 o 
   0   6   6      121.14      175.86     65.35 o 
   1   6   6     1579.73     1706.78     96.41 o 
   2   6   6      516.41      584.05    103.28 o 
   3   6   6     1500.10     1557.04    144.86 o 
   4   6   6      509.58      443.64     72.00 o 
   5   6   6     5216.11     5412.97    160.53 o 
   6   6   6    10224.64    10716.74    399.97 o 
   7   6   6    15049.40    14202.67    486.95 o 
   8   6   6       11.20       -2.01    139.03 o 
   9   6   6       24.54     -113.30    128.57 o 
  10   6   6      185.11      281.89    162.33 o 
  11   6   6     1884.97     2135.71    156.28 o 
  12   6   6     1479.23     1457.52    148.61 o 
  13   6   6        6.99      -44.49    134.80 o 
  -8   7   6        1.02     -165.53    193.65 o 
  -7   7   6        3.66     -135.40    184.01 o 
  -6   7   6       29.59     -105.67    168.34 o 
  -5   7   6      595.55      352.39    161.93 o 
  -4   7   6      107.49      118.94    142.64 o 
  -3   7   6        2.58      176.39    134.20 o 
  -2   7   6     2511.16     2314.05    217.40 o 
  -1   7   6     1921.74     1804.52    178.39 o 
   0   7   6      134.40       25.58     85.58 o 
   1   7   6     2621.58     2433.97    120.84 o 
   2   7   6       10.00       50.12     67.22 o 
   3   7   6      227.52      288.80     77.21 o 
   4   7   6     1257.69     1398.39    112.52 o 
   5   7   6     2467.65     2255.61    159.72 o 
   6   7   6     8860.51     9070.31    233.47 o 
   7   7   6     2800.03     2749.21    231.46 o 
   8   7   6     1716.44     1873.27    214.59 o 
   9   7   6      143.93       45.00    157.11 o 
  10   7   6      644.65      669.43    190.84 o 
  11   7   6     1927.01     2371.10    249.14 o 
  12   7   6     1524.81     1606.45    225.84 o 
  -7   8   6       85.81     -174.77    168.74 o 
  -6   8   6      242.96      -43.39    171.16 o 
  -5   8   6      267.15      238.68    171.97 o 
  -4   8   6     1589.97     1447.31    211.77 o 
  -3   8   6       62.59       -4.02    156.71 o 
  -2   8   6       45.42       87.19    133.00 o 
  -1   8   6        0.95       50.63    132.60 o 
   0   8   6     1199.73     1223.52    167.54 o 
   1   8   6     2119.34     2000.37    123.19 o 
   2   8   6     2197.90     2116.84    161.71 o 
   3   8   6     2358.42     2091.04    191.87 o 
   4   8   6      885.11      832.61     98.06 o 
   5   8   6      299.48      312.71     85.79 o 
   6   8   6     1725.99     1596.09    123.23 o 
   7   8   6      114.70      194.48    153.09 o 
   8   8   6     2447.65     2616.99    255.17 o 
   9   8   6      231.54      276.45    175.59 o 
  10   8   6        1.49       38.98    157.11 o 
  11   8   6       13.53      -84.77    155.89 o 
  12   8   6      111.19      458.06    208.56 o 
  -6   9   6       97.85     -126.96    207.35 o 
  -5   9   6      841.86      670.64    227.44 o 
  -4   9   6     1736.25     1514.84    226.64 o 
  -3   9   6      266.72      127.37    172.38 o 
  -2   9   6      648.12      621.18    187.63 o 
  -1   9   6       45.54      169.56    158.31 o 
   0   9   6     3186.93     2993.89    225.03 o 
   1   9   6     3568.59     2842.02    223.02 o 
   2   9   6       39.67       97.86     87.47 o 
   3   9   6        1.31       31.42     89.06 o 
   4   9   6     1547.26     1732.41    132.44 o 
   5   9   6      161.14      173.65    147.87 o 
   6   9   6       28.60      -55.85    152.27 o 
   7   9   6       39.54      193.27    152.29 o 
   8   9   6     2045.51     1896.17    231.46 o 
   9   9   6     1075.71     1345.66    219.01 o 
  10   9   6      314.97      681.89    216.19 o 
  11   9   6      161.11      313.82    208.14 o 
  12   9   6      119.91      372.48    198.09 o 
  -4  10   6       14.85     -199.68    190.84 o 
  -3  10   6        0.61      -51.43    179.99 o 
  -2  10   6      670.84      658.59    207.76 o 
  -1  10   6        6.21      -13.66    151.08 o 
   0  10   6        4.04     -218.77    145.84 o 
   1  10   6     2199.05     2296.77    238.69 o 
   2  10   6       76.69     -120.13    135.40 o 
   3  10   6     1424.26     1487.46    172.98 o 
   4  10   6      189.83      159.72     94.33 o 
   5  10   6      355.59      200.82    230.64 o 
   6  10   6      403.99      418.69    161.91 o 
   7  10   6       80.38     -143.43    166.33 o 
   8  10   6      783.57      729.30    216.19 o 
   9  10   6     1181.66      989.24    220.21 o 
  10  10   6      330.75      231.85    217.38 o 
  11  10   6        4.30       63.09    194.48 o 
  -3  11   6      118.35     -201.29    161.11 o 
  -2  11   6     1115.56     1182.54    249.54 o 
  -1  11   6     2347.96     1931.92    247.53 o 
   0  11   6      152.32       81.17    175.59 o 
   1  11   6        6.37      118.94    150.28 o 
   2  11   6       85.50      -62.68    155.08 o 
   3  11   6      486.13      120.54    148.27 o 
   4  11   6      348.33      496.34    256.76 o 
   5  11   6       82.06       38.73    145.05 o 
   6  11   6     1024.48     1517.66    223.02 o 
   7  11   6      908.31     1076.87    221.82 o 
   8  11   6       61.10      196.09    200.91 o 
   9  11   6       13.53      274.04    211.75 o 
  10  11   6      216.07      495.83    239.10 o 
  -1  12   6      279.82      206.53    206.13 o 
   0  12   6      114.04     -173.57    178.79 o 
   1  12   6      213.83       60.67    163.94 o 
   2  12   6       46.05      -26.52    172.38 o 
   3  12   6      654.65      383.73    184.83 o 
   4  12   6      940.95      626.04    186.02 o 
   5  12   6        8.53      185.64    159.92 o 
   6  12   6      632.47     1035.89    212.18 o 
   7  12   6      724.63     1005.32    217.80 o 
   8  12   6        3.82      112.11    195.28 o 
   9  12   6       44.61      374.49    239.48 o 
   1  13   6      469.67      180.01    208.54 o 
   2  13   6      338.15       33.35    195.28 o 
   3  13   6       69.41     -147.45    177.99 o 
   4  13   6      251.29      224.21    180.81 o 
   7  13   6       70.99      150.68    169.16 o 
  -3 -13   7      150.64      212.16    156.31 o 
  -7 -12   7        0.94     -289.28    192.85 o 
  -6 -12   7       62.27      145.86    188.45 o 
  -5 -12   7      378.04      595.47    206.11 o 
  -4 -12   7      115.79      170.06    121.55 o 
  -3 -12   7      105.10       83.95    121.95 o 
  -2 -12   7       27.77       94.02    149.88 o 
  -1 -12   7       10.61      -44.60    156.29 o 
   0 -12   7      105.49      221.00    192.87 o 
   1 -12   7      118.56      261.18    208.94 o 
  -8 -11   7      263.53       20.90    233.45 o 
  -7 -11   7      308.15      350.78    228.63 o 
  -6 -11   7      131.12      150.28    198.90 o 
  -5 -11   7      262.15      293.72    190.06 o 
  -4 -11   7      319.55      528.84    109.85 o 
  -3 -11   7     1326.64     1433.77    127.91 o 
  -2 -11   7        0.35      -92.75     89.92 o 
  -1 -11   7      354.50      412.26    165.93 o 
   0 -11   7       11.28      147.06    175.99 o 
   1 -11   7      316.63      475.34    209.77 o 
   2 -11   7       92.27     -223.43    193.65 o 
   3 -11   7        6.28      -20.09    201.31 o 
  -9 -10   7      559.30      226.62    207.33 o 
  -8 -10   7      400.73      375.69    235.06 o 
  -7 -10   7      653.90      556.90    223.02 o 
  -6 -10   7       13.97       36.57    185.23 o 
  -5 -10   7      306.06      304.97    176.39 o 
  -4 -10   7       24.93       84.40    237.87 o 
  -3 -10   7        0.22       61.37     85.98 o 
  -2 -10   7     1747.18     1895.07    186.84 o 
  -1 -10   7      211.22      251.27     89.90 o 
   0 -10   7      195.34      403.02    149.86 o 
   1 -10   7      835.65     1094.15    212.98 o 
   2 -10   7      254.38      214.16    200.50 o 
   3 -10   7       96.09     -248.90    165.93 o 
   4 -10   7      110.95       88.40    225.41 o 
   5 -10   7      483.08      315.83    230.64 o 
 -10  -9   7       61.84      -94.01    182.00 o 
  -9  -9   7        0.80     -260.39    186.42 o 
  -8  -9   7      406.40      255.55    188.45 o 
  -7  -9   7        6.80       41.39    171.57 o 
  -6  -9   7       88.75      195.68    178.80 o 
  -5  -9   7      485.04      565.92     92.83 o 
  -4  -9   7       11.11       -6.76    134.20 o 
  -3  -9   7      958.84      993.67    105.41 o 
  -2  -9   7      184.65       74.15     80.89 o 
  -1  -9   7      299.78      242.11     84.99 o 
   0  -9   7     2182.62     2164.13    127.53 o 
   1  -9   7      159.05        4.02    128.18 o 
   2  -9   7       68.36       32.15    150.28 o 
   3  -9   7      213.76      203.32    174.79 o 
   4  -9   7       11.13       50.63    183.22 o 
   5  -9   7        0.87        4.42    197.29 o 
   6  -9   7      717.71     1202.63    294.54 o 
 -11  -8   7      502.39      333.50    192.47 o 
 -10  -8   7      383.04       85.18    176.39 o 
  -9  -8   7      283.33      110.90    171.57 o 
  -8  -8   7      134.48      -82.36    179.59 o 
  -7  -8   7       65.78       14.06    165.55 o 
  -6  -8   7     2949.79     3192.81    255.17 o 
  -5  -8   7      858.00      803.33     94.04 o 
  -4  -8   7     1747.35     1953.83    139.03 o 
  -3  -8   7      952.93     1030.15     99.95 o 
  -2  -8   7     3551.41     3363.22    180.42 o 
  -1  -8   7       96.23      -42.96     70.30 o 
   0  -8   7      608.45      650.05    122.96 o 
   1  -8   7      260.27      267.29     92.82 o 
   2  -8   7      420.82      509.47     95.37 o 
   4  -8   7     2104.95     1862.78    256.77 o 
   5  -8   7       22.97     -278.43    185.62 o 
   6  -8   7       82.91       47.01    220.19 o 
   7  -8   7      364.02      668.23    261.59 o 
 -11  -7   7      166.21      449.62    203.30 o 
 -10  -7   7      814.97      928.58    203.70 o 
  -9  -7   7       73.76     -125.35    142.23 o 
  -8  -7   7        0.63      -11.25    159.52 o 
  -7  -7   7       98.91      -30.54    149.07 o 
  -6  -7   7       40.63     -103.26    126.96 o 
  -5  -7   7     7194.93     7253.57    200.47 o 
  -4  -7   7     1071.61     1137.57    182.42 o 
  -3  -7   7       40.44      -13.81     63.14 o 
  -2  -7   7     1600.69     1579.68    100.00 o 
  -1  -7   7      283.92      354.66     70.79 o 
   0  -7   7       94.30       64.49     60.23 o 
   1  -7   7      321.97      286.70     91.81 o 
   2  -7   7     3292.73     3422.82    101.86 o 
   3  -7   7     1749.53     1779.25     82.87 o 
   4  -7   7     4391.67     4651.32    295.30 o 
   5  -7   7      679.89      316.63    190.86 o 
   6  -7   7       37.87       98.84    201.31 o 
   7  -7   7     1236.42     1638.99    271.64 o 
   8  -7   7        0.45      -48.61    216.60 o 
 -11  -6   7      138.57      210.55    180.01 o 
 -10  -6   7      131.79      -63.48    158.30 o 
  -9  -6   7        3.21     -175.17    151.07 o 
  -8  -6   7     1896.96     1686.00    211.77 o 
  -7  -6   7      294.88      290.51    146.26 o 
  -6  -6   7        3.85       42.19    133.80 o 
  -5  -6   7      467.10      421.67     71.36 o 
  -4  -6   7       29.72        2.48     61.16 o 
  -3  -6   7     1406.28     1431.98     90.23 o 
  -2  -6   7     2245.01     2211.75    151.89 o 
  -1  -6   7      220.71      299.47     61.96 o 
   0  -6   7     1604.50     1538.71     90.00 o 
   1  -6   7       82.51       31.49     56.64 o 
   2  -6   7      800.41      946.02    122.02 o 
   3  -6   7     5210.20     5084.06    195.06 o 
   4  -6   7      118.88       -5.75     72.36 o 
   5  -6   7      500.80      570.96    166.74 o 
   6  -6   7       59.53       62.28    155.10 o 
   7  -6   7      210.83      152.29    192.07 o 
   8  -6   7      602.67      826.53    223.43 o 
   9  -6   7       10.58      -31.74    198.90 o 
 -11  -5   7      344.03      196.49    169.97 o 
 -10  -5   7        4.05      -63.48    128.97 o 
  -9  -5   7     1293.88     1289.41    202.90 o 
  -8  -5   7     2617.83     2019.51    208.96 o 
  -7  -5   7     4959.41     4757.39    272.80 o 
  -6  -5   7      738.55      693.94    151.87 o 
  -5  -5   7      112.58       10.85    108.89 o 
  -4  -5   7      232.70      227.13     57.43 o 
  -3  -5   7     3045.64     2779.12    106.41 o 
  -2  -5   7     3310.31     3075.31    157.92 o 
  -1  -5   7     1126.48     1223.06     78.77 o 
   0  -5   7     3841.98     3792.12    124.99 o 
   1  -5   7       48.52      138.22     74.33 o 
   2  -5   7      731.67      664.37     55.10 o 
   3  -5   7     1714.97     1656.13     90.07 o 
   4  -5   7      345.59      372.73     57.66 o 
   5  -5   7     3676.75     3673.80    114.55 o 
   6  -5   7      443.60      279.71    140.23 o 
   7  -5   7      296.98      260.17    162.33 o 
   8  -5   7      193.09      235.39    124.77 o 
   9  -5   7        0.83      -20.49    171.97 o 
 -12  -4   7        7.06        3.62    181.22 o 
 -11  -4   7        2.48        1.88    111.74 o 
 -10  -4   7      112.57       70.95    164.54 o 
  -9  -4   7       42.41     -106.87     91.48 o 
  -8  -4   7     3858.48     3844.43    165.52 o 
  -7  -4   7     1904.34     2095.80    130.72 o 
  -6  -4   7      219.47      113.42     70.08 o 
  -5  -4   7      412.78      378.44     66.03 o 
  -4  -4   7       61.86        8.14     49.52 o 
  -3  -4   7      546.19      502.54     44.20 o 
  -2  -4   7     7617.57     7418.02    131.93 o 
  -1  -4   7     4670.13     4809.96    249.10 o 
   0  -4   7      607.53      597.36     57.10 o 
   1  -4   7     3229.22     2991.48    147.85 o 
   2  -4   7       34.02       20.04     28.44 o 
   3  -4   7      176.71      239.13     41.45 o 
   4  -4   7     3591.49     3720.31    125.56 o 
   5  -4   7      212.70      246.66     56.78 o 
   6  -4   7      919.91      960.26     80.83 o 
   7  -4   7        3.47     -101.84     90.20 o 
   8  -4   7      482.93      633.09    122.51 o 
   9  -4   7      369.88      353.28    134.00 o 
  10  -4   7      230.78      212.16    196.49 o 
 -11  -3   7      647.05      770.28    194.86 o 
 -10  -3   7      532.56      601.90    113.50 o 
  -9  -3   7      150.94       69.82    122.95 o 
  -8  -3   7        4.95       64.20     84.52 o 
  -7  -3   7       47.74       29.50     77.14 o 
  -6  -3   7      729.01      910.36     90.09 o 
  -5  -3   7     4127.08     4288.32    142.52 o 
  -4  -3   7      210.93      173.82     54.72 o 
  -3  -3   7      257.34      265.74     46.21 o 
  -2  -3   7      222.63      178.61     50.03 o 
  -1  -3   7     2551.32     2419.23    158.12 o 
   0  -3   7    10246.46     9838.34    271.40 o 
   1  -3   7      237.76      292.24     39.05 o 
   2  -3   7      109.07       62.58     25.95 o 
   3  -3   7     3603.71     3649.05     87.74 o 
   4  -3   7     2325.61     2278.09     76.35 o 
   5  -3   7      124.04      139.17     60.93 o 
   6  -3   7       45.27      -23.53     59.19 o 
   7  -3   7     2363.92     2244.17    109.31 o 
   8  -3   7      131.10        5.43    100.57 o 
   9  -3   7       18.18     -121.34    166.33 o 
  10  -3   7        8.02     -130.58    175.17 o 
  11  -3   7        6.33     -213.38    190.84 o 
 -11  -2   7      829.38      907.69    205.71 o 
 -10  -2   7      862.67      714.83    184.82 o 
  -9  -2   7      578.00      507.41    105.47 o 
  -8  -2   7      105.53       88.76    117.73 o 
  -7  -2   7       21.07      -13.37     77.95 o 
  -6  -2   7     6544.63     6158.52    179.37 o 
  -5  -2   7     6142.37     5922.98    476.50 o 
  -4  -2   7    15448.89    15174.56    446.37 o 
  -3  -2   7      986.04     1185.35    109.68 o 
  -2  -2   7       61.76       66.30     58.66 o 
  -1  -2   7     3373.73     3198.83    145.04 o 
   0  -2   7     2596.87     2564.36    117.32 o 
   1  -2   7     5334.45     5380.55    104.88 o 
   2  -2   7     2540.86     2545.72     87.77 o 
   3  -2   7     1469.67     1466.15     80.52 o 
   4  -2   7     2389.18     2390.12     73.87 o 
   5  -2   7     1899.30     1940.71     76.60 o 
   6  -2   7     1531.66     1597.36     78.84 o 
   7  -2   7      135.92       33.32     88.27 o 
   8  -2   7      634.81      774.44     84.40 o 
   9  -2   7      211.87       24.91    155.90 o 
  10  -2   7      570.07      447.62    199.28 o 
  11  -2   7      697.08      440.38    204.90 o 
 -11  -1   7      319.42      298.14    174.79 o 
 -10  -1   7      748.48      830.54    189.64 o 
  -9  -1   7       57.59      152.29    141.84 o 
  -8  -1   7      980.02      811.82     99.52 o 
  -7  -1   7      617.03      625.06     67.26 o 
  -6  -1   7      428.31      409.85     97.63 o 
  -5  -1   7     4086.84     4054.69    186.42 o 
  -4  -1   7     1010.84     1064.01     99.64 o 
  -3  -1   7     1015.55     1181.33    104.86 o 
  -2  -1   7     3796.33     3806.76    159.10 o 
  -1  -1   7       83.23      157.91     54.24 o 
   0  -1   7     1204.46     1188.98     58.00 o 
   1  -1   7      750.79      877.37     43.92 o 
   2  -1   7      162.80      154.56     40.91 o 
   3  -1   7      166.82      204.20     41.31 o 
   4  -1   7      864.48      999.88     52.73 o 
   5  -1   7     1354.64     1339.50     70.91 o 
   6  -1   7      833.34      884.26     63.26 o 
   7  -1   7     3453.18     3322.36    108.03 o 
   8  -1   7      828.04      753.85     75.87 o 
   9  -1   7      877.79      979.67    121.40 o 
  10  -1   7        3.96     -169.55    161.91 o 
  11  -1   7     1128.19     1278.96    236.68 o 
  12  -1   7      246.11     -120.13    211.77 o 
 -11   0   7        1.77       96.43    173.58 o 
 -10   0   7       73.01      247.11    177.60 o 
  -9   0   7      124.83      137.82    157.91 o 
  -8   0   7     3753.68     3698.28    239.10 o 
  -7   0   7      542.60      574.43     67.60 o 
  -6   0   7      337.37      445.47     69.62 o 
  -5   0   7      973.01      874.74     99.64 o 
  -4   0   7       30.40       53.84     65.50 o 
  -3   0   7     9675.25     9730.13    295.30 o 
  -2   0   7     8923.13     8404.28    258.34 o 
  -1   0   7     2123.75     2268.28     74.81 o 
   0   0   7       41.15       54.94     35.76 o 
   1   0   7        7.14       23.71     48.62 o 
   2   0   7     1176.59     1125.08     91.60 o 
   3   0   7      251.14      289.44     81.97 o 
   4   0   7     2934.47     2802.97     76.61 o 
   5   0   7      108.89       79.02     38.57 o 
   6   0   7     2973.01     2931.69    105.81 o 
   7   0   7      290.04      291.81     65.89 o 
   8   0   7       79.70      139.63     58.45 o 
   9   0   7     2370.47     2420.22    143.33 o 
  10   0   7       36.28      -48.31    102.04 o 
  11   0   7        1.34      -58.66    182.81 o 
  12   0   7       45.38     -171.16    176.78 o 
 -11   1   7       40.92      215.37    197.69 o 
 -10   1   7       25.43       -9.64    175.59 o 
  -9   1   7      347.58      425.12    167.14 o 
  -8   1   7       92.98      220.19    131.79 o 
  -7   1   7     4194.65     4232.27    218.97 o 
  -6   1   7       27.00       19.24     58.49 o 
  -5   1   7        3.25      -61.89     51.37 o 
  -4   1   7     1364.70     1436.46    101.65 o 
  -2   1   7    12507.55    12915.54    242.63 o 
  -1   1   7      414.34      373.98     46.02 o 
   0   1   7        4.73       -0.80     47.01 o 
   1   1   7      886.17      883.58     77.94 o 
   2   1   7     1299.84     1254.46     97.23 o 
   3   1   7     1310.96     1287.00     97.23 o 
   4   1   7     1564.39     1464.62    117.72 o 
   5   1   7     2192.35     2152.15    100.90 o 
   6   1   7      750.48      871.36     57.31 o 
   7   1   7     2503.17     2405.61     89.36 o 
   8   1   7     4310.63     4188.33    164.78 o 
   9   1   7     1448.73     1837.09    128.11 o 
  10   1   7      981.95      963.67    121.98 o 
  11   1   7       13.63       36.02    120.02 o 
  12   1   7       65.25     -138.21    191.65 o 
 -10   2   7      108.68      106.08    184.03 o 
  -9   2   7      265.16      342.74    161.93 o 
  -8   2   7      550.85      296.54    137.42 o 
  -7   2   7       14.81      -22.50    115.72 o 
  -6   2   7       15.24        2.01    106.08 o 
  -5   2   7     1406.56     1523.28    147.45 o 
  -4   2   7       85.53       75.07     40.98 o 
  -3   2   7      135.15      114.46     39.40 o 
  -2   2   7      101.32      131.39     62.28 o 
  -1   2   7     1728.98     1911.84    104.86 o 
   0   2   7     2100.07     2210.75    114.10 o 
   1   2   7     3910.10     4231.87    162.72 o 
   2   2   7       59.24      -10.45     53.04 o 
   3   2   7     1695.68     1770.37    114.10 o 
   4   2   7     3143.42     3091.92    157.09 o 
   5   2   7     4478.76     4196.12    189.23 o 
   6   2   7       28.27       82.49     76.34 o 
   7   2   7      943.98      979.44    103.88 o 
   8   2   7     1815.48     1955.45    171.98 o 
   9   2   7     1579.43     1694.30    123.97 o 
  10   2   7       43.18      -20.60    108.48 o 
  11   2   7      192.75       83.91    219.38 o 
  12   2   7        6.86      -58.62    120.98 o 
 -10   3   7       81.55      328.28    194.08 o 
  -9   3   7       32.84      146.66    153.09 o 
  -8   3   7       14.06       -3.62    140.63 o 
  -7   3   7       42.70      -20.49    124.16 o 
  -6   3   7     1352.54     1429.23    161.51 o 
  -5   3   7     2239.39     2101.87    169.15 o 
  -4   3   7     1309.42     1410.96     81.26 o 
  -3   3   7     2475.82     2660.21    107.90 o 
  -2   3   7     1694.75     1725.58     79.60 o 
  -1   3   7      219.11      197.29     67.51 o 
   0   3   7     7308.99     7644.93    240.66 o 
   1   3   7     1302.48     1357.31    104.06 o 
   2   3   7      311.26      279.66     70.32 o 
   3   3   7        0.36       89.60     70.72 o 
   4   3   7     1705.83     1911.43    137.41 o 
   5   3   7       41.84       93.62     84.78 o 
   6   3   7     4037.36     3919.25    203.70 o 
   7   3   7     1626.67     1765.78    108.90 o 
   8   3   7      465.12      492.07    118.12 o 
   9   3   7      211.81      165.58     96.63 o 
  10   3   7        4.01       55.70     97.71 o 
  11   3   7     1444.05     1575.77    151.79 o 
  12   3   7     1433.60     1297.24    171.78 o 
  13   3   7        4.77     -106.07    184.01 o 
  -9   4   7       19.29      360.83    178.00 o 
  -8   4   7      165.50      136.61    163.14 o 
  -7   4   7      284.54      304.57    156.71 o 
  -6   4   7       37.63       -5.62    114.92 o 
  -5   4   7      128.11      313.82    137.82 o 
  -4   4   7     2458.00     2429.76    180.80 o 
  -3   4   7      133.31      104.03     54.58 o 
  -2   4   7     1131.89     1344.11     78.70 o 
  -1   4   7     1800.67     1965.45     88.99 o 
   0   4   7      829.92      974.58     69.41 o 
   1   4   7     5526.78     5540.85    201.29 o 
   2   4   7     2813.28     2789.39    158.30 o 
   3   4   7     1141.47     1259.28    123.75 o 
   4   4   7       27.88       30.54     81.97 o 
   5   4   7      657.93      828.54    130.58 o 
   6   4   7     3367.67     3329.01    214.99 o 
   7   4   7     2786.06     2494.45    209.77 o 
   8   4   7       62.85       71.50     81.26 o 
   9   4   7      361.22      281.89     95.09 o 
  10   4   7      284.58      401.97    108.11 o 
  11   4   7     2550.60     2744.52    177.80 o 
  12   4   7     1123.72     1136.32    150.99 o 
  13   4   7      187.20      261.95    168.36 o 
  -8   5   7      214.69       16.07    167.56 o 
  -7   5   7      858.74     1004.11    202.09 o 
  -6   5   7      588.99      602.70    172.36 o 
  -5   5   7       67.05       97.64    141.44 o 
  -4   5   7     2149.48     2454.67    198.88 o 
  -3   5   7        2.51      -18.88    119.34 o 
  -2   5   7     5212.04     5091.26    241.47 o 
  -1   5   7      357.77      324.10     63.62 o 
   0   5   7     1930.29     1960.34     98.67 o 
   1   5   7     3183.77     3110.52    115.20 o 
   2   5   7       94.60      127.13     55.60 o 
   3   5   7      396.87      489.25     67.57 o 
   4   5   7      859.69      922.15    123.34 o 
   5   5   7      541.14      548.46    135.40 o 
   6   5   7     4588.47     4383.34    235.84 o 
   7   5   7      393.50      468.11    153.88 o 
   8   5   7      801.19      866.30    165.93 o 
   9   5   7        4.05      -18.48    152.29 o 
  10   5   7      489.19      495.80    111.00 o 
  11   5   7     1205.77     1407.08    149.35 o 
  12   5   7      128.24       66.31    122.57 o 
  13   5   7        6.88      -12.31    117.47 o 
  -8   6   7      256.86       37.77    188.45 o 
  -7   6   7       18.05       17.28    179.21 o 
  -6   6   7       44.84       52.64    164.34 o 
  -5   6   7      170.41      115.32    137.82 o 
  -4   6   7      259.57      216.98    153.49 o 
  -3   6   7     5189.95     5001.67    257.94 o 
  -2   6   7        0.35      106.48    110.10 o 
  -1   6   7     4259.07     4203.12    157.50 o 
   0   6   7     3676.90     3605.47    133.91 o 
   1   6   7     2795.54     2738.93    116.62 o 
   2   6   7     1161.46     1360.22    107.70 o 
   3   6   7       11.44       -7.76     63.20 o 
   4   6   7      455.24      578.28     76.38 o 
   5   6   7      385.23      502.60     76.84 o 
   6   6   7     2053.05     2178.01    286.68 o 
   7   6   7       54.47      177.60    151.89 o 
   8   6   7     1915.04     2034.78    211.77 o 
   9   6   7     3176.90     3131.74    266.82 o 
  10   6   7      687.05      477.75    188.03 o 
  11   6   7      138.90      273.64    180.01 o 
  12   6   7       11.92      137.98    120.08 o 
  -7   7   7      427.81      661.40    196.87 o 
  -6   7   7       32.71     -215.79    174.77 o 
  -5   7   7        4.58      -84.37    140.22 o 
  -4   7   7      297.97       87.59    143.85 o 
  -3   7   7      746.30      566.14    155.49 o 
  -2   7   7     1468.81     1678.77    188.03 o 
  -1   7   7      203.73      401.41    141.03 o 
   0   7   7     1192.58     1301.08    101.46 o 
   1   7   7      702.26      789.51     90.12 o 
   2   7   7      176.13      107.27    108.09 o 
   3   7   7      855.42     1169.27    103.97 o 
   4   7   7      243.70      207.50    113.11 o 
   5   7   7      278.99      218.62    109.09 o 
   6   7   7     6769.02     6771.57    198.46 o 
   7   7   7       62.28        6.83    137.42 o 
   8   7   7      973.74      916.12    194.06 o 
   9   7   7     1857.77     2314.85    250.75 o 
  10   7   7      594.71      716.44    187.23 o 
  11   7   7      326.91      562.52    184.01 o 
  12   7   7        2.16      -73.93    175.57 o 
  -6   8   7      304.15       53.04    200.10 o 
  -5   8   7      525.62      491.01    182.81 o 
  -4   8   7        7.82      -21.70    169.16 o 
  -3   8   7       32.00     -132.99    163.92 o 
  -2   8   7      495.53      526.76    155.49 o 
  -1   8   7      539.35      590.24    153.88 o 
   0   8   7      507.60      411.86    149.06 o 
   1   8   7      156.14      142.66     84.78 o 
   2   8   7       52.75       85.07     82.96 o 
   3   8   7     3887.45     3601.86    325.26 o 
   4   8   7     3816.00     3592.37    153.20 o 
   5   8   7       24.52      -29.99     78.84 o 
   6   8   7       57.00      108.93     88.41 o 
   7   8   7     1128.49     1076.47    206.51 o 
   8   8   7      981.48     1281.78    204.10 o 
   9   8   7      531.01      581.81    194.86 o 
  10   8   7       63.53       -8.44    160.32 o 
  11   8   7      835.67     1326.77    225.84 o 
  12   8   7      861.30     1016.57    217.00 o 
  -5   9   7      124.81      -33.75    174.79 o 
  -4   9   7      175.37      278.46    200.10 o 
  -3   9   7      251.23      122.15    156.71 o 
  -2   9   7      823.29      999.29    203.70 o 
  -1   9   7      522.52      488.19    179.99 o 
   0   9   7        8.05     -171.76    114.51 o 
   1   9   7       97.81      161.53    141.44 o 
   2   9   7      885.51      903.45    109.94 o 
   3   9   7      402.17      345.85     99.34 o 
   4   9   7     1020.05     1172.39    120.16 o 
   5   9   7      294.16      256.23     93.07 o 
   6   9   7      831.98      970.36    186.42 o 
   7   9   7      268.45      373.28    181.62 o 
   8   9   7       73.45      164.74    168.36 o 
   9   9   7      220.60      153.90    193.27 o 
  10   9   7      238.17      441.59    212.18 o 
  11   9   7     1982.49     2398.02    294.54 o 
  -4  10   7       68.39      -16.87    181.22 o 
  -3  10   7        0.19     -129.77    157.09 o 
  -2  10   7       57.18      -79.95    155.49 o 
  -1  10   7        5.26       86.39    160.73 o 
   0  10   7     1122.72     1065.22    214.19 o 
   1  10   7      232.27      116.53    155.90 o 
   2  10   7      202.08      130.19    149.88 o 
   3  10   7      996.15     1103.92    228.63 o 
   4  10   7        8.65      -52.06     95.02 o 
   5  10   7      154.29      111.00     99.33 o 
   6  10   7     1654.68     1643.41    227.85 o 
   7  10   7      394.09      523.55    200.89 o 
   8  10   7      235.41       66.30    198.50 o 
   9  10   7       29.91      149.48    190.06 o 
  10  10   7       70.11      358.42    223.81 o 
  11  10   7      819.76     1115.84    265.21 o 
  -3  11   7        5.56     -100.04    206.91 o 
  -2  11   7      163.83      -10.04    171.57 o 
  -1  11   7      219.42      112.51    170.77 o 
   0  11   7     2370.92     1948.40    244.32 o 
   1  11   7     2783.92     2911.53    281.28 o 
   2  11   7      441.65      113.31    147.87 o 
   3  11   7      111.72       33.35    149.48 o 
   4  11   7      312.75      274.54    336.30 o 
   5  11   7     1251.97     1470.51    394.78 o 
   6  11   7     2858.22     3095.14    277.26 o 
   7  11   7      265.75      692.74    212.98 o 
   8  11   7      381.65      758.63    229.45 o 
   9  11   7      754.27     1171.69    255.97 o 
  10  11   7       59.90      435.56    237.49 o 
  -1  12   7      104.69     -134.59    171.56 o 
   0  12   7      115.60      -15.27    171.97 o 
   1  12   7     1355.22     1146.78    215.79 o 
   2  12   7      483.33      279.26    190.06 o 
   3  12   7      169.24        2.01    162.73 o 
   4  12   7        8.86     -130.98    155.49 o 
   6  12   7     1408.95     1779.61    239.90 o 
   7  12   7      420.84      666.62    217.00 o 
   8  12   7       97.65      127.37    203.72 o 
   3  13   7      628.29      345.56    201.71 o 
   4  13   7      446.04      400.61    194.88 o 
  -6 -12   8        1.78     -117.72    206.51 o 
  -5 -12   8       25.01       66.70    202.92 o 
  -4 -12   8      380.45      432.34    120.77 o 
  -3 -12   8      319.85      248.94    118.22 o 
  -2 -12   8       22.78      159.92    169.56 o 
  -1 -12   8       19.58       94.02    162.33 o 
   0 -12   8      210.41      193.27    182.82 o 
   1 -12   8       73.55        6.03    172.38 o 
  -8 -11   8      132.64       -1.21    223.00 o 
  -7 -11   8      408.04      114.92    228.23 o 
  -6 -11   8       67.70       39.78    189.66 o 
  -5 -11   8       55.34      -37.77    187.25 o 
  -4 -11   8        7.17      181.43    212.76 o 
  -3 -11   8       30.92       14.84    124.76 o 
  -2 -11   8      272.05      182.22    147.06 o 
  -1 -11   8      265.38      437.17    162.32 o 
   0 -11   8       71.24        2.81    159.12 o 
   1 -11   8      217.11       43.40    186.04 o 
   2 -11   8     1023.25     1335.61    255.57 o 
   3 -11   8      310.71       25.32    216.17 o 
  -9 -10   8      103.32      110.50    227.42 o 
  -8 -10   8      181.15      250.33    225.01 o 
  -7 -10   8       47.59       75.14    215.37 o 
  -6 -10   8      225.85      394.58    205.73 o 
  -5 -10   8      954.78      767.87    206.91 o 
  -4 -10   8       63.80      184.26     96.48 o 
  -3 -10   8      257.14      362.09     93.42 o 
  -2 -10   8      125.67      223.44     97.84 o 
  -1 -10   8      133.14      117.39     92.02 o 
   0 -10   8      938.52      883.58    149.06 o 
   1 -10   8      286.20      133.00    164.34 o 
   2 -10   8       29.17       83.98    184.03 o 
   3 -10   8     1031.25     1186.15    233.47 o 
   4 -10   8       58.14     -251.15    206.91 o 
   5 -10   8        2.67      -33.35    243.50 o 
 -10  -9   8      135.79       30.94    189.66 o 
  -9  -9   8      154.09     -234.68    178.39 o 
  -8  -9   8      157.83       36.57    184.03 o 
  -7  -9   8       50.94      -94.82    165.93 o 
  -6  -9   8      408.66      297.34    190.86 o 
  -5  -9   8       15.67       81.12    150.07 o 
  -4  -9   8        4.08      -66.40    133.41 o 
  -3  -9   8     1136.34     1340.34    197.89 o 
  -2  -9   8      117.88      170.93     89.52 o 
  -1  -9   8      201.49      297.18     90.62 o 
   0  -9   8      372.37      310.28     96.03 o 
   1  -9   8      685.91      649.24    106.24 o 
   2  -9   8      882.33      784.34    194.46 o 
   3  -9   8      119.16       96.84    180.81 o 
   4  -9   8       41.52       62.28    182.02 o 
   5  -9   8       44.84     -171.96    192.85 o 
   6  -9   8       62.37     -141.02    226.64 o 
 -10  -8   8       94.72     -101.25    177.99 o 
  -9  -8   8      519.99      398.20    196.49 o 
  -8  -8   8      396.95      261.58    193.67 o 
  -7  -8   8      848.57      830.14    196.47 o 
  -6  -8   8      388.14      520.34    183.21 o 
  -5  -8   8      456.57      688.72    113.30 o 
  -4  -8   8     3016.91     2849.00    150.87 o 
  -3  -8   8      787.48      775.72     94.47 o 
  -2  -8   8     4741.80     4457.78    155.33 o 
  -1  -8   8      220.48      298.68     94.83 o 
   0  -8   8      383.47      243.21     87.76 o 
   1  -8   8      111.69      182.86     82.07 o 
   2  -8   8       25.43       26.35     61.52 o 
   3  -8   8      537.92      691.53    187.63 o 
   4  -8   8      152.14      155.10    162.73 o 
   5  -8   8     1223.89     1440.88    255.17 o 
   6  -8   8       77.66      241.89    224.21 o 
   7  -8   8       34.46       49.82    229.84 o 
 -11  -7   8        3.67      -34.15    186.84 o 
 -10  -7   8      191.04        4.42    178.80 o 
  -9  -7   8        0.93     -137.00    173.97 o 
  -8  -7   8      578.46      593.46    180.40 o 
  -7  -7   8       46.75      -60.27    137.00 o 
  -6  -7   8     1000.10      663.01    178.79 o 
  -5  -7   8       27.54      -46.54     77.94 o 
  -4  -7   8      239.99      205.83     77.51 o 
  -3  -7   8     7273.99     6985.93    195.16 o 
  -2  -7   8     1606.92     1616.30    108.24 o 
  -1  -7   8      584.78      693.86     98.45 o 
   0  -7   8      762.83      718.90     87.22 o 
   1  -7   8       17.17       16.00     73.72 o 
   2  -7   8     1581.05     1457.57     81.11 o 
   3  -7   8     1334.58     1192.16    104.84 o 
   4  -7   8      119.85       71.12    141.03 o 
   5  -7   8      602.77      873.13    208.56 o 
   6  -7   8     2271.44     2733.14    268.83 o 
   7  -7   8        8.26     -132.99    206.91 o 
   8  -7   8        0.14      318.64    226.62 o 
 -11  -6   8        1.32      120.14    182.42 o 
 -10  -6   8        2.31      -87.59    147.05 o 
  -9  -6   8      242.64      113.71    151.89 o 
  -8  -6   8      146.15      136.21    157.91 o 
  -7  -6   8      579.26      467.70    167.14 o 
  -6  -6   8     1130.86     1171.29    175.98 o 
  -5  -6   8      751.25      860.68    147.85 o 
  -4  -6   8      373.63      536.20     94.01 o 
  -3  -6   8       19.28       37.46     63.24 o 
  -2  -6   8      430.70      420.05     67.54 o 
  -1  -6   8     1456.16     1491.44     93.64 o 
   0  -6   8     2507.21     2414.21    115.16 o 
   1  -6   8      403.08      447.67    136.01 o 
   2  -6   8      771.09      823.47     67.40 o 
   3  -6   8     2944.39     2936.30    143.43 o 
   4  -6   8     1380.22     1575.28    160.71 o 
   5  -6   8     1704.31     1970.90    225.43 o 
   6  -6   8       89.91       30.54    166.75 o 
   7  -6   8       43.63     -254.92    169.95 o 
   8  -6   8      935.00      836.57    225.84 o 
   9  -6   8       31.48      233.86    206.93 o 
 -11  -5   8        5.78      110.90    165.14 o 
 -10  -5   8      435.20      539.62    185.62 o 
  -9  -5   8        5.03       23.31    147.47 o 
  -8  -5   8      377.18      362.03    159.92 o 
  -7  -5   8      645.17      560.11    157.90 o 
  -6  -5   8      513.01      582.61    149.46 o 
  -5  -5   8     5269.15     6196.94    291.69 o 
  -4  -5   8       12.44       18.08     88.80 o 
  -3  -5   8      334.01      437.23     66.04 o 
  -2  -5   8       17.69        6.57     55.45 o 
  -1  -5   8     1127.68     1159.72     98.84 o 
   0  -5   8     2027.75     1952.69     92.74 o 
   1  -5   8     7765.39     7018.17    261.15 o 
   2  -5   8     1588.99     1553.76     73.11 o 
   3  -5   8     2496.10     2519.91    110.89 o 
   4  -5   8     1279.05     1377.99    102.42 o 
   5  -5   8       51.11      161.26     76.16 o 
   6  -5   8      556.74      467.30    162.72 o 
   8  -5   8      372.56      409.85    198.07 o 
   9  -5   8     1383.43     1992.19    258.78 o 
 -11  -4   8      263.19       95.63    155.90 o 
 -10  -4   8       48.89      -21.62    100.78 o 
  -9  -4   8       25.25     -106.95    157.92 o 
  -8  -4   8      338.87      309.66     95.60 o 
  -7  -4   8       34.01       73.66     80.38 o 
  -6  -4   8      378.57      440.67     80.30 o 
  -5  -4   8       57.37       85.02     61.84 o 
  -4  -4   8      914.81     1008.57    105.89 o 
  -3  -4   8        4.59        8.44     75.94 o 
  -2  -4   8     1279.14     1338.60     84.20 o 
  -1  -4   8     1580.27     1580.40     85.31 o 
   0  -4   8     1778.83     1792.76    171.38 o 
   1  -4   8        5.30      -49.56     37.12 o 
   2  -4   8      426.58      469.32     50.33 o 
   3  -4   8     7911.49     7782.59    152.90 o 
   4  -4   8      408.53      491.64    106.41 o 
   5  -4   8      557.70      645.38     68.10 o 
   6  -4   8      123.48       22.01     66.71 o 
   7  -4   8      128.16      106.63    102.76 o 
   8  -4   8     1750.40     2071.26    154.69 o 
   9  -4   8      339.05      264.57    160.32 o 
  10  -4   8       66.20     -209.36    203.70 o 
 -11  -3   8       16.29       59.06    171.97 o 
 -10  -3   8      375.76      294.30    110.04 o 
  -9  -3   8      841.38      781.14    112.17 o 
  -8  -3   8      347.17      386.31     96.03 o 
  -7  -3   8     2067.96     1937.22    124.31 o 
  -6  -3   8       22.47       31.73     68.38 o 
  -5  -3   8       29.56        0.42     86.79 o 
  -4  -3   8      848.71      866.68     72.27 o 
  -3  -3   8    43284.11    43532.89   1128.18 o 
  -2  -3   8    18735.99    20291.94    569.31 o 
  -1  -3   8      331.01      379.66     55.25 o 
   0  -3   8      985.15     1103.16     71.11 o 
   1  -3   8      386.25      430.70     48.86 o 
   2  -3   8     8383.31     7782.00    142.25 o 
   3  -3   8      125.69      159.64     38.96 o 
   4  -3   8     1412.93     1416.12     87.58 o 
   5  -3   8     4205.87     4157.54    111.20 o 
   6  -3   8      410.42      576.12     73.00 o 
   7  -3   8      354.79      438.50     74.87 o 
   8  -3   8       27.50     -141.00     94.02 o 
   9  -3   8       56.39      -99.24    145.04 o 
  10  -3   8       40.55     -253.96    189.23 o 
  11  -3   8       78.57     -306.99    212.58 o 
 -11  -2   8       86.68       93.62    176.80 o 
 -10  -2   8        0.83       22.50    144.65 o 
  -9  -2   8        0.43        4.16     94.89 o 
  -8  -2   8     1019.02     1052.56    110.74 o 
  -7  -2   8      855.14      770.11    125.96 o 
  -6  -2   8      211.16      141.93     72.59 o 
  -5  -2   8       12.48      -15.27     83.58 o 
  -4  -2   8     2448.24     2612.57    162.32 o 
  -3  -2   8    19812.96    20709.78    579.76 o 
  -2  -2   8    51885.02    52484.38   1323.04 o 
  -1  -2   8      229.59      344.35     71.12 o 
   0  -2   8      562.36      588.94     46.89 o 
   1  -2   8      109.23      128.99     37.80 o 
   2  -2   8     1102.84     1136.92     71.44 o 
   3  -2   8     9712.36     9182.95    219.77 o 
   4  -2   8        8.39       41.98     37.67 o 
   5  -2   8      919.03     1148.95     67.18 o 
   6  -2   8     2368.34     2427.24     91.72 o 
   7  -2   8      202.28      206.43     66.87 o 
   8  -2   8        0.36       21.43     94.64 o 
   9  -2   8       32.82     -140.22    147.85 o 
  10  -2   8     1231.98     1129.10    218.20 o 
  11  -2   8       25.22     -142.63    187.23 o 
 -11  -1   8        0.38        4.02    179.21 o 
 -10  -1   8       59.73       53.84    165.55 o 
  -9  -1   8        2.02       76.34    149.88 o 
  -8  -1   8     1075.90     1095.32    107.87 o 
  -7  -1   8       17.05       22.15     61.19 o 
  -6  -1   8      253.87      300.55     98.84 o 
  -5  -1   8     1894.69     1942.37    146.65 o 
  -4  -1   8     1767.99     1643.81    122.54 o 
  -3  -1   8      327.23      235.06     80.36 o 
  -2  -1   8      749.49      828.13     94.01 o 
  -1  -1   8     8455.83     9284.50    196.55 o 
   0  -1   8    24091.06    25055.08    441.02 o 
   1  -1   8      695.25      661.40     87.18 o 
   2  -1   8     2352.73     2296.59     84.19 o 
   3  -1   8     6341.53     6234.91    241.47 o 
   4  -1   8     2656.79     2556.52     76.30 o 
   5  -1   8     2244.03     2102.20     76.75 o 
   6  -1   8      862.11      947.88     67.68 o 
   7  -1   8       86.04       84.15     56.75 o 
   8  -1   8        2.29      -75.67     62.75 o 
   9  -1   8        2.83     -115.58     91.33 o 
  10  -1   8        8.73     -120.53    165.13 o 
  11  -1   8      503.73      299.75    210.55 o 
  12  -1   8       15.14     -307.96    205.31 o 
 -11   0   8       37.44     -117.72    175.17 o 
 -10   0   8       26.06      121.35    159.52 o 
  -9   0   8      112.17       98.04    139.83 o 
  -8   0   8      352.10      462.08    136.20 o 
  -7   0   8       56.58       37.93     70.13 o 
  -6   0   8     4221.53     4527.77    146.70 o 
  -5   0   8     1034.39     1045.94    115.71 o 
  -4   0   8     2809.68     2776.93    153.48 o 
  -3   0   8      143.48      103.67     67.91 o 
  -2   0   8       94.25       66.99     64.69 o 
  -1   0   8    19002.90    20191.07    364.65 o 
   0   0   8     5993.88     6205.57    141.69 o 
   1   0   8     3130.55     2746.00    135.00 o 
   2   0   8      755.13      967.55     91.20 o 
   3   0   8      189.77      365.65     82.77 o 
   4   0   8       10.38       -0.99     49.48 o 
   5   0   8     1383.27     1352.04     66.57 o 
   6   0   8       82.28      115.33     55.41 o 
   7   0   8        7.16      -39.77     53.78 o 
   8   0   8     4217.59     4109.33    123.97 o 
   9   0   8      643.29      855.41    115.35 o 
  10   0   8      376.94      167.25    213.77 o 
  11   0   8      672.99      366.85    184.43 o 
  12   0   8        1.33     -206.11    182.40 o 
 -10   1   8      172.82      266.80    186.44 o 
  -9   1   8      189.09      258.77    147.06 o 
  -8   1   8      354.36      458.86    146.65 o 
  -7   1   8       52.81      264.39    117.33 o 
  -6   1   8       36.07      117.88     66.02 o 
  -5   1   8    10576.26    10753.11    243.29 o 
  -3   1   8      127.55       15.88     52.20 o 
  -2   1   8      542.74      619.53    105.28 o 
  -1   1   8     3727.79     3540.78    152.27 o 
   0   1   8     4248.08     4065.94    164.73 o 
   1   1   8     2303.38     2224.01    123.34 o 
   2   1   8      413.93      434.76     77.54 o 
   3   1   8       56.00       36.97     67.51 o 
   4   1   8      421.93      421.90     86.38 o 
   5   1   8      905.89      794.39    110.49 o 
   6   1   8     1795.47     1886.83    114.53 o 
   7   1   8      555.54      668.65     85.62 o 
   8   1   8       16.45       49.10     81.72 o 
   9   1   8     1470.15     1753.21    129.72 o 
  10   1   8      104.28       80.71    100.64 o 
  11   1   8      908.79      977.26    138.13 o 
  12   1   8      666.96      432.75    201.29 o 
 -10   2   8      130.44      112.91    159.92 o 
  -9   2   8      398.02      210.15    160.32 o 
  -7   2   8      549.24      567.34    141.02 o 
  -6   2   8      321.04      335.91    125.37 o 
  -5   2   8      115.77       26.12    102.86 o 
  -4   2   8      269.35      253.35     50.54 o 
  -3   2   8     6745.63     7032.83    157.10 o 
  -2   2   8     2546.49     2397.62    124.95 o 
  -1   2   8      527.89      516.72     79.15 o 
   0   2   8      139.57      200.91     70.72 o 
   1   2   8       85.17       26.92     61.88 o 
   2   2   8     2134.99     2207.14    123.75 o 
   3   2   8     8235.95     8167.24    268.38 o 
   4   2   8       93.74       43.40     75.94 o 
   5   2   8      244.94      198.09     92.82 o 
   6   2   8      311.75      382.93    118.54 o 
   7   2   8      146.77       98.51     70.03 o 
   8   2   8      857.03     1112.20    110.81 o 
   9   2   8     1406.96     1496.06    124.33 o 
  10   2   8       12.42      -14.55    102.67 o 
  11   2   8      148.95     -117.64    115.62 o 
  12   2   8       91.89     -151.76    142.45 o 
  -9   3   8      119.43      240.69    163.94 o 
  -8   3   8        6.12       77.55    150.68 o 
  -7   3   8      532.10      714.03    157.90 o 
  -6   3   8      280.12      545.65    147.85 o 
  -5   3   8       25.99      -44.60    113.30 o 
  -4   3   8     1020.87     1252.04    150.26 o 
  -3   3   8     4300.23     4512.69    134.46 o 
  -2   3   8    10852.93    11034.35    241.44 o 
  -1   3   8     6770.13     7128.25    234.23 o 
   0   3   8      223.01      261.98     74.74 o 
   1   3   8      736.69      824.52     92.01 o 
   2   3   8    13028.54    13193.42    388.92 o 
   3   3   8       53.04       17.28     79.96 o 
   4   3   8     4636.24     4368.07    197.67 o 
   5   3   8      491.61      427.93    104.06 o 
   6   3   8     1300.93     1728.59    165.53 o 
   7   3   8        9.90       50.63    125.37 o 
   8   3   8      418.43      383.56     87.35 o 
   9   3   8        9.01      -30.56     91.39 o 
  10   3   8      586.27      413.18    114.67 o 
  11   3   8       46.81      111.50    110.81 o 
  12   3   8      162.09      227.88    129.19 o 
  -8   4   8      713.01      333.50    174.79 o 
  -7   4   8        4.69       52.64    150.28 o 
  -6   4   8       41.14      -49.82    118.92 o 
  -5   4   8     1042.31     1393.47    181.60 o 
  -4   4   8      611.42      606.72    143.43 o 
  -3   4   8      653.65      726.89    135.40 o 
  -2   4   8     3886.80     4026.29    128.43 o 
  -1   4   8       54.90       -9.71     54.06 o 
   0   4   8      369.65      309.39     83.18 o 
   1   4   8      623.30      588.64     97.23 o 
   2   4   8     1962.49     1981.34    139.82 o 
   3   4   8     2198.17     2148.48    146.65 o 
   4   4   8       13.79      -44.20     98.43 o 
   5   4   8     2348.40     2522.17    175.57 o 
   6   4   8       59.25      199.70    113.31 o 
   7   4   8      255.15      306.98    126.97 o 
   8   4   8      237.38      278.86    151.08 o 
   9   4   8      502.06      420.88    136.41 o 
  10   4   8       59.10       96.07    106.39 o 
  11   4   8       75.19       41.05    110.47 o 
  12   4   8      212.39      183.18    201.91 o 
  -8   5   8      169.10       54.24    178.00 o 
  -7   5   8      742.64      653.36    193.25 o 
  -6   5   8       60.08       75.94    156.31 o 
  -5   5   8     1413.01     1331.19    190.84 o 
  -4   5   8      289.39      411.46    157.09 o 
  -3   5   8      240.77      477.35    143.03 o 
  -2   5   8     1042.56     1258.47    159.10 o 
  -1   5   8      361.81      342.15     68.48 o 
   0   5   8    12034.66    12596.84    296.71 o 
   1   5   8     1534.36     1566.82     95.46 o 
   2   5   8     4590.01     4626.73    145.53 o 
   3   5   8      348.84      368.46    105.68 o 
   4   5   8      171.84      193.27    120.14 o 
   5   5   8     1981.32     1974.11    171.96 o 
   6   5   8       80.70      119.74    133.40 o 
   7   5   8        2.15       -1.21    125.77 o 
   8   5   8        3.07       63.49    151.89 o 
   9   5   8      418.98      200.10    142.24 o 
  10   5   8       93.49      135.81    151.89 o 
  11   5   8      573.64      779.37    136.99 o 
  12   5   8      272.79      267.76    126.57 o 
  -8   6   8      129.93       77.95    194.88 o 
  -7   6   8      115.12       47.01    183.63 o 
  -6   6   8      137.88      -63.48    148.25 o 
  -5   6   8      262.58      251.53    149.48 o 
  -4   6   8      549.43      407.44    164.73 o 
  -3   6   8      391.29      296.13    136.61 o 
  -2   6   8        2.88      -26.12    104.87 o 
  -1   6   8     1559.34     1864.02    184.82 o 
   0   6   8      503.10      577.26     83.62 o 
   1   6   8     8514.27     8651.84    218.49 o 
   2   6   8      131.21      139.59    105.48 o 
   3   6   8     1087.28     1424.86    201.51 o 
   4   6   8     2677.79     2690.05    124.70 o 
   5   6   8     2672.39     2709.57    122.05 o 
   6   6   8     3100.14     3004.24    285.90 o 
   7   6   8     1167.00     1373.78    189.64 o 
   8   6   8       43.09      -10.45    139.83 o 
   9   6   8       44.03       27.73    147.87 o 
  10   6   8      521.43      478.55    189.64 o 
  11   6   8     1347.35     1335.61    232.67 o 
  12   6   8      236.80      282.07    174.79 o 
  -7   7   8       16.24     -250.75    189.23 o 
  -6   7   8        2.72     -151.07    153.08 o 
  -5   7   8      967.85     1189.77    223.43 o 
  -4   7   8        9.50      -67.10    155.49 o 
  -3   7   8       41.85       28.53    125.37 o 
  -2   7   8     1846.48     1722.16    190.84 o 
  -1   7   8      163.30      307.79    145.86 o 
   0   7   8      283.77      262.38    123.36 o 
   1   7   8       37.97       18.62     80.83 o 
   2   7   8      169.89      186.34     81.45 o 
   3   7   8       81.65       52.44     77.52 o 
   4   7   8      124.18       84.38     78.33 o 
   5   7   8       30.96       75.75     76.18 o 
   6   7   8      379.05      471.51    179.42 o 
   7   7   8      515.49      507.08    170.35 o 
   8   7   8      115.67      190.46    172.78 o 
   9   7   8       11.67     -108.88    145.84 o 
  10   7   8        8.78      169.16    171.57 o 
  11   7   8      669.76      652.96    198.07 o 
  12   7   8      216.73      349.98    186.44 o 
  -6   8   8       49.45     -182.40    191.24 o 
  -5   8   8        0.66     -259.75    173.16 o 
  -4   8   8      250.15      272.43    191.67 o 
  -3   8   8      745.43      610.33    169.95 o 
  -2   8   8      142.47      162.73    137.42 o 
  -1   8   8     1814.19     2135.62    213.78 o 
   0   8   8      691.75      684.30    164.73 o 
   1   8   8     1126.39     1054.37    172.36 o 
   2   8   8     1960.92     1940.52    130.74 o 
   3   8   8      230.06      388.09    132.59 o 
   4   8   8      366.97      385.38    144.85 o 
   5   8   8     2404.93     2544.72    139.75 o 
   6   8   8     1731.72     1630.43    118.18 o 
   7   8   8      350.98      270.02    167.15 o 
   8   8   8       19.84     -119.33    157.49 o 
   9   8   8      698.13      734.52    210.97 o 
  10   8   8      145.11       92.01    174.79 o 
  11   8   8      156.67       41.79    199.30 o 
  12   8   8       60.95      180.81    188.85 o 
  -5   9   8      170.60      356.01    221.00 o 
  -4   9   8        9.00     -228.41    152.27 o 
  -3   9   8       94.70     -171.96    168.34 o 
  -2   9   8       47.39      -40.58    144.64 o 
  -1   9   8       23.10      -91.20    129.77 o 
   0   9   8      168.88       79.96    134.20 o 
   1   9   8      401.83      444.40    156.29 o 
   2   9   8     1184.97     1122.27    165.53 o 
   3   9   8      434.18      316.12    104.47 o 
   4   9   8      461.59      525.82    105.52 o 
   5   9   8       13.49      -15.56     88.51 o 
   6   9   8     1777.93     2157.72    242.71 o 
   7   9   8      107.45      327.88    174.79 o 
   8   9   8      264.57       47.01    175.59 o 
   9   9   8      333.92      701.98    220.61 o 
  10   9   8       90.25     -240.70    171.16 o 
  11   9   8      188.98      419.49    212.18 o 
  -4  10   8       46.84     -129.77    202.90 o 
  -3  10   8       18.57      -24.91    198.90 o 
  -2  10   8        7.82      102.46    188.05 o 
  -1  10   8        2.94     -241.06    160.71 o 
   0  10   8      154.11      302.96    177.20 o 
   1  10   8      332.59      298.14    167.15 o 
   2  10   8        2.33      -81.96    136.20 o 
   3  10   8       19.86      -49.82    134.19 o 
   4  10   8      339.07      329.46    105.08 o 
   5  10   8      146.93      302.81    147.66 o 
   6  10   8      136.00      134.20    177.60 o 
   7  10   8       11.26     -159.91    178.39 o 
   8  10   8      741.21      746.98    231.46 o 
   9  10   8      598.45      693.14    216.60 o 
  10  10   8       28.54      -74.73    194.46 o 
  -2  11   8        0.53      -84.37    196.87 o 
  -1  11   8       48.87      -65.09    193.25 o 
   0  11   8      112.01      157.51    168.76 o 
   1  11   8      188.80     -195.66    150.66 o 
   2  11   8     1261.49     1111.83    198.88 o 
   3  11   8     1345.64     1276.55    210.17 o 
   4  11   8     1682.78     1419.58    209.77 o 
   5  11   8      365.35      516.26    168.37 o 
   6  11   8       14.51        4.02    168.36 o 
   7  11   8     1109.09     1612.47    256.37 o 
   8  11   8     1175.23     1554.62    266.42 o 
   9  11   8     1300.29     2029.96    291.33 o 
   0  12   8      172.19      251.13    206.13 o 
   1  12   8        1.54      -33.35    180.81 o 
   2  12   8        8.62     -242.87    161.91 o 
   3  12   8      696.43      415.88    190.44 o 
   4  12   8       57.50     -115.71    156.69 o 
   6  12   8        0.69      -62.68    177.99 o 
   7  12   8       86.36      270.42    192.07 o 
   8  12   8      562.14     1051.16    253.16 o 
  -5 -12   9        1.08      263.99    199.70 o 
  -4 -12   9       29.09      -74.33    169.15 o 
  -3 -12   9       12.98      -17.01    115.69 o 
  -2 -12   9      310.47      336.72    175.99 o 
  -1 -12   9       70.02       51.03    154.30 o 
  -7 -11   9       92.68       -9.24    212.56 o 
  -6 -11   9      114.23       46.61    214.97 o 
  -5 -11   9      344.57      364.44    199.30 o 
  -4 -11   9       23.10        8.74    104.13 o 
  -3 -11   9      101.53      243.14    111.46 o 
  -2 -11   9      413.48      303.85    116.28 o 
  -1 -11   9      113.91      202.25    113.78 o 
   0 -11   9        1.46      244.30    182.42 o 
   1 -11   9       29.60      111.30    176.39 o 
   2 -11   9        0.44       75.14    178.80 o 
  -8 -10   9       26.12     -110.49    204.90 o 
  -7 -10   9       75.54       23.71    213.76 o 
  -6 -10   9        6.39       78.76    190.46 o 
  -5 -10   9      570.95      557.70    192.05 o 
  -4 -10   9      348.71      216.01    100.70 o 
  -3 -10   9       61.46       38.36    179.20 o 
  -2 -10   9       30.13      -80.96     94.83 o 
  -1 -10   9      517.60      542.20    108.21 o 
   0 -10   9       12.12       86.04    101.76 o 
   1 -10   9       30.88       61.88    140.23 o 
   2 -10   9      377.30      907.28    214.99 o 
   3 -10   9        4.82     -122.14    166.33 o 
   4 -10   9      233.73     -280.08    198.07 o 
  -9  -9   9      200.28      257.96    204.52 o 
  -8  -9   9       83.53     -165.53    199.68 o 
  -7  -9   9        1.41      -67.50    173.16 o 
  -6  -9   9        0.81        0.40    189.26 o 
  -5  -9   9      115.31       81.15    133.80 o 
  -4  -9   9      903.47     1093.97    117.81 o 
  -3  -9   9      342.81      392.51     94.82 o 
  -2  -9   9       22.67      -50.03     81.63 o 
  -1  -9   9      444.50      436.08    102.56 o 
   0  -9   9      167.34      311.04     93.57 o 
   1  -9   9       55.08      111.30    139.03 o 
   2  -9   9      404.18      541.63    178.39 o 
   3  -9   9      266.52      235.86    186.44 o 
   4  -9   9      103.29       88.80    176.39 o 
   5  -9   9        8.91      -27.32    210.55 o 
 -10  -8   9        7.51     -218.20    184.82 o 
  -9  -8   9      100.63     -108.88    178.39 o 
  -8  -8   9      323.39       74.74    191.26 o 
  -7  -8   9       61.05      -67.50    157.90 o 
  -6  -8   9      117.30       36.57    169.97 o 
  -5  -8   9      678.21      666.67    102.12 o 
  -4  -8   9      202.87      238.73     88.71 o 
  -3  -8   9      631.05      907.92     98.23 o 
  -2  -8   9     2010.14     2075.85    124.27 o 
  -1  -8   9      952.63     1106.99    107.55 o 
   0  -8   9     2557.93     2580.91    133.02 o 
   1  -8   9      121.23       94.42    140.63 o 
   2  -8   9      119.76      207.21     69.18 o 
   3  -8   9      134.59      446.81    171.56 o 
   4  -8   9       27.69      100.05    154.30 o 
   5  -8   9      447.87      474.53    212.18 o 
   6  -8   9       23.60      -64.28    208.56 o 
   7  -8   9      116.69      423.11    234.27 o 
 -10  -7   9       20.25     -217.40    177.18 o 
  -9  -7   9      145.80      -53.03    180.80 o 
  -8  -7   9      265.11       67.10    162.73 o 
  -7  -7   9        2.45     -145.84    141.02 o 
  -6  -7   9        5.10       14.06    137.42 o 
  -5  -7   9      589.43      617.10    106.49 o 
  -4  -7   9      290.10      294.81    116.52 o 
  -3  -7   9       14.84      -15.74     66.12 o 
  -2  -7   9     1133.36     1315.76    190.26 o 
  -1  -7   9      379.37      448.53     79.87 o 
   0  -7   9      189.59      138.87    164.74 o 
   1  -7   9     2195.54     1940.36    174.37 o 
   2  -7   9       51.08      103.16     79.96 o 
   3  -7   9       27.51       46.15     88.19 o 
   4  -7   9      285.25      315.02    188.45 o 
   5  -7   9      554.69      840.99    202.49 o 
   6  -7   9      237.47       12.45    163.94 o 
   7  -7   9        2.24      -58.66    224.23 o 
   8  -7   9     1070.88     1142.76    251.55 o 
 -10  -6   9       94.49     -182.00    161.51 o 
  -9  -6   9        1.82      -45.00    163.92 o 
  -8  -6   9       56.76      107.29    151.48 o 
  -7  -6   9        3.81       33.35    139.03 o 
  -6  -6   9      322.94      494.62    166.33 o 
  -5  -6   9        1.34      -95.22    124.55 o 
  -4  -6   9     1934.40     2008.06    114.94 o 
  -3  -6   9      374.89      319.61     74.94 o 
  -2  -6   9     3576.93     3532.73    205.33 o 
  -1  -6   9        1.45      -44.97     58.92 o 
   0  -6   9      133.48      170.08     67.59 o 
   1  -6   9      284.63      382.03     61.17 o 
   2  -6   9     1235.48     1367.36    122.27 o 
   3  -6   9      774.79      798.78     93.07 o 
   4  -6   9      218.42      181.33     87.02 o 
   5  -6   9     1465.58     1434.05    201.29 o 
   6  -6   9        3.22       68.71    183.22 o 
   7  -6   9       44.10      196.89    178.00 o 
   8  -6   9        5.27      -93.21    208.16 o 
 -11  -5   9        0.98      -27.32    162.33 o 
 -10  -5   9        4.87     -229.61    153.08 o 
  -9  -5   9       61.83       -2.01    153.49 o 
  -8  -5   9      150.33      204.12    159.12 o 
  -7  -5   9      158.40       96.43    145.06 o 
  -6  -5   9      482.17      359.62    136.21 o 
  -5  -5   9      348.85      276.45    123.76 o 
  -4  -5   9        1.12       27.73    101.25 o 
  -3  -5   9     4505.54     4395.86    143.92 o 
  -2  -5   9     1006.80     1148.49     99.84 o 
  -1  -5   9     1568.50     1486.17     92.91 o 
   0  -5   9        6.88      -47.41     59.21 o 
   1  -5   9      175.77      225.39     56.93 o 
   2  -5   9     1370.32     1391.07     70.11 o 
   3  -5   9     1685.19     1670.32    103.16 o 
   4  -5   9      192.82      150.71    102.86 o 
   5  -5   9       71.50       45.36     84.07 o 
   6  -5   9      111.33      116.12    139.83 o 
   7  -5   9      182.91      409.04    182.00 o 
   8  -5   9      216.20      -28.53    180.41 o 
   9  -5   9      242.54      559.71    210.17 o 
 -10  -4   9        3.15      -95.62    148.25 o 
  -9  -4   9      391.75      226.22    156.31 o 
  -8  -4   9      286.29      231.04    145.06 o 
  -7  -4   9      320.70      459.27    136.60 o 
  -6  -4   9       46.06      206.53    129.78 o 
  -5  -4   9        8.50      -15.27     97.64 o 
  -4  -4   9        7.45      108.09     93.22 o 
  -3  -4   9      242.51      253.94     95.23 o 
  -2  -4   9     2462.22     2413.61    107.63 o 
  -1  -4   9        2.81       12.14     48.75 o 
   0  -4   9      336.03      343.44    115.12 o 
   1  -4   9        1.38        9.98     42.98 o 
   2  -4   9      714.39      688.21     69.68 o 
   3  -4   9     2310.26     2385.13    107.70 o 
   4  -4   9     1801.33     1671.84    214.37 o 
   5  -4   9     5591.88     5549.15    200.69 o 
   6  -4   9      229.71      142.57     90.55 o 
   7  -4   9      169.87      247.52    151.48 o 
   8  -4   9     1123.61     1235.17    200.08 o 
   9  -4   9      146.64      -64.28    157.49 o 
 -11  -3   9      407.75      495.83    185.62 o 
 -10  -3   9      169.46      182.82    161.13 o 
  -9  -3   9      142.94      138.43     99.21 o 
  -8  -3   9        4.55       -4.81     88.16 o 
  -7  -3   9      257.79      333.50     88.99 o 
  -6  -3   9       50.33      110.76     74.26 o 
  -5  -3   9     1357.30     1563.54    101.41 o 
  -4  -3   9     1118.93     1199.01    141.02 o 
  -3  -3   9      438.00      399.00     97.64 o 
  -2  -3   9     2488.72     2470.74    158.70 o 
  -1  -3   9     4952.56     4741.65    177.38 o 
   0  -3   9     2920.33     2735.58    131.35 o 
   1  -3   9     6967.17     6395.43    177.46 o 
   2  -3   9      727.35      773.88     75.72 o 
   3  -3   9        5.28      -62.46     55.21 o 
   4  -3   9     2459.06     2287.82    105.46 o 
   5  -3   9     1437.61     1559.72    133.61 o 
   6  -3   9     5364.48     5052.99    135.11 o 
   7  -3   9       67.60       62.75     65.77 o 
   8  -3   9      176.27      155.60     98.60 o 
   9  -3   9      220.60      238.28    169.97 o 
  10  -3   9        4.19      -13.66    196.49 o 
 -11  -2   9        1.20       95.63    159.52 o 
 -10  -2   9      309.48      341.14    161.13 o 
  -9  -2   9       38.18       86.09     94.19 o 
  -8  -2   9      136.35      103.76     84.84 o 
  -7  -2   9      277.61      189.07     79.81 o 
  -6  -2   9     1331.67     1312.06    102.38 o 
  -5  -2   9      303.81      261.18     97.64 o 
  -4  -2   9      517.06      430.34     97.63 o 
  -3  -2   9     1536.32     1667.52    141.42 o 
  -2  -2   9       22.06      -59.06     69.10 o 
   0  -2   9    10910.62    10698.41    301.73 o 
   1  -2   9      902.96      915.39     96.33 o 
   2  -2   9      313.69      364.55     60.52 o 
   3  -2   9     1233.45     1286.54     83.81 o 
   4  -2   9     2079.22     2029.17     93.87 o 
   5  -2   9     3898.78     3661.19    102.04 o 
   6  -2   9      332.61      462.59     65.04 o 
   7  -2   9     1129.80     1107.69     84.18 o 
   8  -2   9     1503.48     1702.18    101.79 o 
   9  -2   9      697.16      753.00    179.59 o 
  10  -2   9        6.81      -34.96    178.40 o 
  11  -2   9       16.33     -264.81    194.06 o 
 -10  -1   9      433.88      540.42    165.13 o 
  -9  -1   9       46.04      -38.57    144.25 o 
  -8  -1   9       24.72       24.18    149.27 o 
  -7  -1   9      118.11      112.37     60.90 o 
  -6  -1   9      496.51      409.04    120.93 o 
  -5  -1   9      158.21      131.39     96.43 o 
  -4  -1   9      203.67      250.73     92.42 o 
  -3  -1   9     5343.43     5618.79    222.98 o 
  -2  -1   9      100.67       96.84     70.32 o 
  -1  -1   9        4.58       39.71     49.86 o 
   0  -1   9      169.24      237.37     52.92 o 
   1  -1   9      567.11      608.73     86.78 o 
   2  -1   9    11353.68    10642.56    329.86 o 
   3  -1   9     1262.66     1254.66     81.80 o 
   4  -1   9      397.39      465.70     66.17 o 
   5  -1   9     3424.66     3085.89     91.51 o 
   6  -1   9     1059.32     1044.78     71.60 o 
   7  -1   9      188.98      200.63     67.01 o 
   8  -1   9      547.85      528.81     91.12 o 
   9  -1   9        0.61     -144.17     96.11 o 
  10  -1   9      423.04      317.43    185.64 o 
  11  -1   9      759.01      530.78    215.79 o 
 -10   0   9       16.54       80.36    155.90 o 
  -9   0   9      297.71      210.15    143.85 o 
  -8   0   9        0.18      109.29    140.23 o 
  -7   0   9       48.59       78.79    148.47 o 
  -6   0   9      168.25       77.95     95.63 o 
  -5   0   9      364.69      268.01    100.05 o 
  -4   0   9      563.74      629.66     98.03 o 
  -2   0   9     9622.21    10238.38    293.70 o 
  -1   0   9       52.46       66.96     50.80 o 
   0   0   9       19.60       48.62     67.10 o 
   1   0   9     2940.15     2787.78    139.01 o 
   2   0   9     4238.22     4192.50    173.97 o 
   3   0   9    38075.09    36777.88    948.99 o 
   4   0   9     3275.44     3090.72    155.89 o 
   5   0   9      347.72      277.67    111.70 o 
   6   0   9        1.31      -73.03     48.68 o 
   7   0   9     1523.53     1648.16     86.73 o 
   8   0   9     1362.38     1470.18     87.96 o 
   9   0   9        5.11      -49.82     95.18 o 
  10   0   9      854.39     1028.33    245.30 o 
  11   0   9      300.85      255.55    182.42 o 
  12   0   9      253.62     -102.85    209.77 o 
 -10   1   9        3.95      286.49    183.63 o 
  -9   1   9       67.11       91.61    147.47 o 
  -7   1   9        2.86       88.80    125.77 o 
  -6   1   9      450.76      355.21     75.38 o 
  -5   1   9      356.77      396.99    113.71 o 
  -4   1   9        2.73      -20.09     64.77 o 
  -3   1   9     4826.96     5075.40    139.18 o 
  -2   1   9      124.89       87.62     61.28 o 
  -1   1   9      957.93      936.21    104.06 o 
   0   1   9     2551.58     2487.21    137.81 o 
   1   1   9      756.40      869.11     95.22 o 
   2   1   9     5750.79     5451.25    208.92 o 
   3   1   9     5159.54     5128.23    206.11 o 
   4   1   9      221.48       75.14     82.37 o 
   5   1   9     1232.32      829.34    114.51 o 
   6   1   9      169.98      -29.33     98.04 o 
   7   1   9     1159.71     1145.89     97.91 o 
   8   1   9      633.49      657.97    104.05 o 
   9   1   9       28.79      -16.56     93.18 o 
  10   1   9       12.86      -44.22    106.20 o 
  11   1   9     1217.49     1421.28    158.68 o 
  12   1   9       25.63     -128.17    196.47 o 
 -10   2   9      149.03      391.76    171.97 o 
  -9   2   9      957.01     1273.74    196.87 o 
  -7   2   9      889.70      988.84    166.74 o 
  -6   2   9      701.19      830.14    147.05 o 
  -5   2   9      149.14      278.86    102.86 o 
  -4   2   9      305.15      284.68     71.46 o 
  -3   2   9        3.39       17.68     76.75 o 
  -2   2   9      519.78      528.37     92.81 o 
  -1   2   9     5455.86     5560.54    208.12 o 
   0   2   9      784.61      928.18    104.86 o 
   1   2   9     5035.37     4886.36    190.84 o 
   2   2   9       11.62       51.83     77.55 o 
   3   2   9       39.20      -22.50     70.72 o 
   4   2   9     1059.66     1068.43    118.12 o 
   5   2   9     2818.57     2952.11    194.86 o 
   6   2   9      521.25      517.12    112.09 o 
   7   2   9      631.99      570.16    130.17 o 
   8   2   9      433.91      489.65     94.86 o 
   9   2   9      137.05      182.85     95.27 o 
  10   2   9      239.74      164.19    106.28 o 
  11   2   9        0.22      -12.40    113.73 o 
  12   2   9       10.62     -176.63    117.75 o 
  -8   3   9      753.98      690.33    180.40 o 
  -7   3   9        2.51      182.42    150.68 o 
  -6   3   9       36.01       48.22    131.39 o 
  -5   3   9     1101.95     1308.29    167.94 o 
  -4   3   9      180.16      382.52    112.51 o 
  -3   3   9      955.61      953.36     81.34 o 
  -2   3   9       15.45       28.53     81.57 o 
  -1   3   9     3685.19     3823.63    168.74 o 
   0   3   9    14796.51    14821.40    426.28 o 
   1   3   9     3561.14     3873.05    176.78 o 
   2   3   9       82.03      177.20     90.81 o 
   3   3   9      721.64      714.43    104.06 o 
   4   3   9     4371.85     4330.71    203.30 o 
   5   3   9     6558.78     6206.18    254.32 o 
   6   3   9     5933.33     5858.25    259.95 o 
   7   3   9      302.13      476.54    146.25 o 
   8   3   9       39.36      -59.86    118.92 o 
   9   3   9       18.07      -15.84    179.20 o 
  10   3   9      151.97       86.97    103.14 o 
  11   3   9        3.89      -12.47    118.03 o 
  12   3   9      259.81      121.20    126.75 o 
  -8   4   9      257.18      496.23    184.01 o 
  -7   4   9        6.84       36.57    136.61 o 
  -6   4   9     1187.32     1379.41    197.67 o 
  -5   4   9      111.18      266.00    141.84 o 
  -4   4   9     1180.17     1097.76    164.73 o 
  -3   4   9     4747.62     4723.24    234.23 o 
  -2   4   9      951.24      994.97     86.58 o 
  -1   4   9      321.62      378.30     69.41 o 
   0   4   9     2930.58     2864.92    152.27 o 
   1   4   9      300.51      381.72    100.05 o 
   2   4   9      369.65      398.60    104.47 o 
   3   4   9     2584.97     2878.18    187.63 o 
   4   4   9      149.64      213.36    112.11 o 
   5   4   9     2351.62     2539.85    182.00 o 
   6   4   9       48.80       24.51    113.31 o 
   7   4   9       26.20        8.84    120.95 o 
   8   4   9     1043.16     1240.39    190.44 o 
   9   4   9      147.04      125.37    157.11 o 
  10   4   9      124.67      193.27    171.17 o 
  11   4   9       14.21      -26.93    113.39 o 
  12   4   9        5.61       36.77    128.99 o 
  -8   5   9      249.98      364.44    198.50 o 
  -7   5   9       89.76      -18.08    171.57 o 
  -6   5   9      337.67      374.89    156.71 o 
  -5   5   9     1195.67     1285.39    183.61 o 
  -4   5   9       29.58      -53.44    118.52 o 
  -3   5   9      413.21      613.95    142.23 o 
  -2   5   9      135.86      164.74    108.89 o 
  -1   5   9       43.55       60.55     82.17 o 
   0   5   9      296.34      271.82     70.18 o 
   1   5   9      385.85      359.22     77.09 o 
   2   5   9     3701.38     3933.76    206.51 o 
   3   5   9     3639.80     3351.11    190.04 o 
   4   5   9     8036.50     7980.01    313.78 o 
   5   5   9       81.66      -76.74    111.29 o 
   6   5   9       34.09      166.75    139.43 o 
   7   5   9     1792.11     2056.88    202.90 o 
   8   5   9      776.44      913.71    187.23 o 
   9   5   9      462.14      432.35    171.16 o 
  10   5   9       37.18     -209.12    139.42 o 
  11   5   9       13.98       65.90    180.01 o 
  12   5   9        3.46     -107.27    182.40 o 
  -7   6   9       48.36      -43.39    186.82 o 
  -6   6   9       69.31      -34.96    174.39 o 
  -5   6   9       98.20       59.47    161.53 o 
  -4   6   9      492.03      470.52    154.68 o 
  -3   6   9      347.84      387.75    159.92 o 
  -2   6   9     1488.60     1779.21    186.02 o 
  -1   6   9       47.74       45.00    108.49 o 
   0   6   9      780.90      922.12    153.10 o 
   1   6   9      535.32      614.14    126.58 o 
   2   6   9     3301.50     3073.12    135.88 o 
   3   6   9     9775.67     9850.56    246.87 o 
   4   6   9      379.65      468.13     81.14 o 
   5   6   9     1982.33     2074.93    116.06 o 
   6   6   9        3.61      118.13    141.03 o 
   7   6   9      643.57      860.28    173.57 o 
   8   6   9     1191.33     1145.98    188.03 o 
   9   6   9      137.67      405.83    163.92 o 
  10   6   9       87.00      -75.94    173.16 o 
  11   6   9      128.90      177.20    173.18 o 
  12   6   9       58.05     -191.24    175.98 o 
  -6   7   9       45.24     -220.21    181.20 o 
  -5   7   9        2.22      -94.82    152.67 o 
  -4   7   9      112.78       68.31    144.25 o 
  -3   7   9      134.43      193.27    157.91 o 
  -2   7   9       16.67     -198.27    132.18 o 
  -1   7   9       78.47      170.77    129.78 o 
   0   7   9     3899.67     4044.65    234.23 o 
   1   7   9       91.83      119.35     82.11 o 
   2   7   9      263.80      263.75     89.36 o 
   3   7   9        5.99        9.96     79.49 o 
   4   7   9       53.82      -10.08     77.78 o 
   5   7   9      721.65      709.16     99.90 o 
   6   7   9      599.25      611.45    100.20 o 
   7   7   9      389.42      -95.22    146.65 o 
   8   7   9      243.49      254.35    179.21 o 
   9   7   9      274.10      193.27    180.41 o 
  10   7   9       16.49     -141.42    181.60 o 
  11   7   9        2.27      -57.86    192.05 o 
  12   7   9        2.91       79.16    196.89 o 
  -5   8   9        8.45     -277.83    185.22 o 
  -4   8   9       18.69     -135.40    172.76 o 
  -3   8   9      171.73      153.09    182.42 o 
  -2   8   9      587.50      627.25    168.74 o 
  -1   8   9      319.56      525.16    170.35 o 
   0   8   9        1.66      -75.94    120.53 o 
   1   8   9     1818.81     1887.73    193.65 o 
   2   8   9        3.06        9.45     84.61 o 
   3   8   9      391.45      632.42    238.27 o 
   4   8   9     1031.98     1168.96    120.66 o 
   5   8   9      883.74     1139.36    121.23 o 
   6   8   9     1041.69     1194.83    152.27 o 
   7   8   9       58.28      139.03    165.14 o 
   8   8   9      432.80      450.43    198.88 o 
   9   8   9     1032.11     1037.90    231.06 o 
  10   8   9      167.03      316.23    191.26 o 
  11   8   9       26.00      137.42    187.65 o 
  -4   9   9       86.53      160.73    207.74 o 
  -3   9   9       64.53      255.15    173.18 o 
  -2   9   9       13.73      173.58    179.61 o 
  -1   9   9       54.02      -22.10    161.93 o 
   0   9   9      734.76      575.38    174.37 o 
   1   9   9       73.14      118.54    148.27 o 
   2   9   9       86.93      241.09    131.39 o 
   3   9   9        4.68      -62.36     86.43 o 
   4   9   9      432.28      503.45    107.98 o 
   5   9   9      945.83     1006.88    124.32 o 
   6   9   9      168.19      335.91    188.05 o 
   7   9   9        0.64      -91.60    185.62 o 
   8   9   9      745.35      428.73    203.30 o 
   9   9   9      270.70      268.81    196.89 o 
  10   9   9       99.06      271.63    201.71 o 
  11   9   9       13.39      -83.97    214.99 o 
  -3  10   9      134.59      123.36    185.23 o 
  -2  10   9        5.29     -228.41    152.27 o 
  -1  10   9        1.58     -220.57    147.05 o 
   0  10   9      262.01      317.03    162.73 o 
   1  10   9       57.46      -63.08    156.69 o 
   2  10   9      228.79      400.21    168.36 o 
   3  10   9      208.06      167.56    149.48 o 
   4  10   9      185.78      211.52    126.77 o 
   5  10   9      465.01      427.41    128.97 o 
   6  10   9      465.35      672.25    212.58 o 
   7  10   9       17.47     -124.55    187.23 o 
   8  10   9       94.35      139.03    194.88 o 
   9  10   9        0.91      380.92    229.03 o 
  10  10   9      150.78      249.12    229.44 o 
  -1  11   9      109.49       30.94    194.88 o 
   0  11   9      448.41      211.75    192.87 o 
   1  11   9       13.47      -26.12    173.58 o 
   2  11   9       82.21       76.75    171.17 o 
   3  11   9       25.70     -159.50    143.43 o 
   4  11   9      276.04      162.73    162.33 o 
   5  11   9      311.42      308.44    209.54 o 
   6  11   9      498.33      725.68    213.38 o 
   7  11   9      419.29      581.81    204.90 o 
   8  11   9      366.65      591.05    215.79 o 
   9  11   9      123.47      393.78    220.59 o 
   1  12   9       17.70     -172.76    156.69 o 
   2  12   9        9.15       80.76    163.94 o 
   3  12   9       42.81       33.75    174.79 o 
   4  12   9        4.35      -55.85    161.11 o 
   6  12   9       13.65      479.76    196.07 o 
   7  12   9       98.93      482.97    221.82 o 
  -6 -11  10        0.86     -149.46    200.89 o 
  -5 -11  10       46.87      122.15    218.58 o 
  -4 -11  10      762.33     1042.28    182.22 o 
  -3 -11  10      959.58     1102.22    138.19 o 
  -2 -11  10      175.60      298.89    153.49 o 
  -1 -11  10      134.23      120.25    113.51 o 
   0 -11  10        1.53       23.71    173.18 o 
   1 -11  10      104.33      276.05    184.83 o 
  -7 -10  10       81.91       -6.43    208.94 o 
  -6 -10  10      616.52      587.03    242.31 o 
  -5 -10  10       36.10      127.37    200.10 o 
  -4 -10  10      505.05      336.45    110.95 o 
  -3 -10  10      268.25      264.47    109.99 o 
  -2 -10  10       22.43      191.96     98.73 o 
  -1 -10  10        1.16        0.56     94.43 o 
   0 -10  10       20.29       48.54    172.17 o 
   1 -10  10      341.79      218.99    164.74 o 
   2 -10  10      120.96       77.15    203.32 o 
   3 -10  10      417.37      588.64    249.54 o 
  -8  -9  10       68.28     -298.92    199.28 o 
  -7  -9  10       28.69      -43.79    204.50 o 
  -6  -9  10      652.00      148.67    199.30 o 
  -5  -9  10     1193.46     1317.53    232.67 o 
  -4  -9  10        3.15       36.69     95.84 o 
  -3  -9  10        8.80       45.19     86.86 o 
  -2  -9  10        6.66      -63.47     94.42 o 
  -1  -9  10      600.81      641.43    105.47 o 
   0  -9  10      997.55      973.02    114.82 o 
   1  -9  10      595.29      543.46     81.09 o 
   2  -9  10      451.16      507.88    198.88 o 
   3  -9  10      137.19      245.51    210.15 o 
   4  -9  10       15.20      104.87    198.09 o 
   5  -9  10       19.31      -28.93    254.35 o 
  -9  -8  10       70.58      231.45    192.87 o 
  -8  -8  10      558.03      501.85    217.80 o 
  -7  -8  10       25.25       -0.80    188.85 o 
  -6  -8  10     1091.36     1085.31    221.82 o 
  -5  -8  10      762.73      771.36    115.87 o 
  -4  -8  10       22.87      -44.22    112.10 o 
  -3  -8  10      146.00      204.67    177.40 o 
  -2  -8  10        1.71       32.69     80.15 o 
  -1  -8  10     4050.73     4177.48    238.87 o 
   0  -8  10     1092.79     1107.16    111.31 o 
   1  -8  10      522.29      790.84     79.17 o 
   2  -8  10      671.74      833.69     86.25 o 
   3  -8  10        4.16     -139.82    143.03 o 
   4  -8  10      495.01      410.25    194.06 o 
   5  -8  10       64.06      510.69    237.09 o 
   6  -8  10      181.65      247.11    252.34 o 
 -10  -7  10      153.42      -54.24    173.97 o 
  -9  -7  10       39.98       25.32    190.86 o 
  -8  -7  10        0.55       24.51    167.96 o 
  -7  -7  10       12.27      -16.07    152.69 o 
  -6  -7  10      126.50      349.57    163.54 o 
  -5  -7  10        5.32      -10.04    133.80 o 
  -4  -7  10      134.48      120.19     84.80 o 
  -3  -7  10      462.59      550.08     92.96 o 
  -2  -7  10       43.84      -35.09     75.82 o 
  -1  -7  10      662.27      609.60     96.47 o 
   0  -7  10       35.95       27.37     74.29 o 
   1  -7  10        6.85        8.38     67.56 o 
   2  -7  10      290.24      362.75     73.17 o 
   3  -7  10      285.56      234.33     88.43 o 
   4  -7  10      405.04      532.39    191.65 o 
   5  -7  10      464.33      491.01    188.83 o 
   6  -7  10        5.19       86.39    188.45 o 
   7  -7  10      164.45      575.78    218.20 o 
 -10  -6  10      302.07       67.10    182.42 o 
  -9  -6  10       52.39      -14.46    180.01 o 
  -8  -6  10       94.70        4.02    153.09 o 
  -7  -6  10      104.96       56.25    145.46 o 
  -6  -6  10      819.14      703.58    176.38 o 
  -5  -6  10       14.65      -48.61    120.93 o 
  -4  -6  10      231.28      233.05    139.83 o 
  -3  -6  10     1219.03     1425.64    103.16 o 
  -2  -6  10     1928.96     2016.09    186.84 o 
  -1  -6  10       68.85       70.58     74.41 o 
   0  -6  10     1274.73     1427.98    106.90 o 
   1  -6  10        2.87       55.50     63.70 o 
   2  -6  10     1030.69     1099.42     80.57 o 
   3  -6  10     1505.31     1625.28    118.93 o 
   4  -6  10      123.11       92.67     90.39 o 
   5  -6  10       63.56       95.63    145.06 o 
   6  -6  10      100.99     -108.88    153.08 o 
   7  -6  10      151.38       92.01    174.79 o 
   8  -6  10       98.41       71.52    214.97 o 
 -10  -5  10        1.64      -32.55    166.75 o 
  -9  -5  10        6.72      -53.03    140.62 o 
  -8  -5  10        0.84      -38.98    152.69 o 
  -7  -5  10        4.44     -117.72    142.63 o 
  -6  -5  10       16.70       49.82    125.77 o 
  -5  -5  10      324.87      360.02    132.60 o 
  -4  -5  10      814.65      841.39    145.44 o 
  -3  -5  10      186.57      378.10    116.12 o 
  -2  -5  10      369.12      396.24     72.30 o 
  -1  -5  10      653.14      607.13     79.93 o 
   0  -5  10      209.55      273.44     66.57 o 
   1  -5  10     4993.38     4819.94    121.85 o 
   2  -5  10        3.00      -13.68     53.03 o 
   3  -5  10      346.68      325.88     83.51 o 
   4  -5  10     1976.56     1937.44    116.87 o 
   5  -5  10     2013.08     2012.64    123.18 o 
   6  -5  10      431.20      313.01    168.36 o 
   7  -5  10        9.73     -231.42    154.28 o 
   8  -5  10      430.43      299.75    191.67 o 
   9  -5  10      378.25      252.74    202.51 o 
 -10  -4  10      206.31     -134.19    152.27 o 
  -9  -4  10      276.93       43.80    138.22 o 
  -8  -4  10      737.10      846.62    181.20 o 
  -7  -4  10       47.94     -119.33    129.37 o 
  -6  -4  10      303.17      374.89    132.20 o 
  -5  -4  10      329.15      254.75    117.33 o 
  -4  -4  10     1537.63     1467.44    157.90 o 
  -3  -4  10       48.30       20.90     92.01 o 
  -2  -4  10       22.46       71.52     97.24 o 
  -1  -4  10       57.74      106.34     56.97 o 
   0  -4  10        8.01      -40.95     54.52 o 
   1  -4  10      900.78     1118.92     75.69 o 
   2  -4  10      308.05      252.34     55.69 o 
   3  -4  10        3.40      -44.38     60.16 o 
   4  -4  10      189.72      -22.70     70.74 o 
   5  -4  10       80.64       87.28     84.25 o 
   6  -4  10        4.96     -119.47     84.60 o 
   7  -4  10       30.88      -21.30    147.87 o 
   8  -4  10       61.46      -82.36    155.89 o 
   9  -4  10       63.99     -235.64    157.09 o 
  -9  -3  10     1329.36     1428.02    196.87 o 
  -8  -3  10     1701.07     1367.35    185.22 o 
  -7  -3  10      179.72       51.43    126.17 o 
  -6  -3  10        0.66      143.85    122.95 o 
  -5  -3  10       42.57       12.86    100.85 o 
  -4  -3  10      230.78      185.23    112.11 o 
  -3  -3  10      346.39      327.08    101.66 o 
  -2  -3  10      366.67      351.58     95.63 o 
  -1  -3  10      400.66      299.35     85.99 o 
   0  -3  10      135.00      228.28     51.48 o 
   1  -3  10     1260.20     1305.77     71.82 o 
   2  -3  10     2622.62     2399.16    117.34 o 
   3  -3  10     5864.30     5768.50    164.76 o 
   4  -3  10       57.46      -39.72     82.57 o 
   5  -3  10     1101.88     1105.03    119.15 o 
   6  -3  10        5.42       -4.87     80.80 o 
   7  -3  10       12.25      -55.08     85.39 o 
   8  -3  10     1326.54     1245.21    176.78 o 
 -10  -2  10        1.27      122.15    150.68 o 
  -9  -2  10       22.40        2.81    143.85 o 
  -8  -2  10      920.74      796.80    108.70 o 
  -7  -2  10      323.51      302.34     89.19 o 
  -6  -2  10       59.67      149.07    113.71 o 
  -5  -2  10        9.25      -12.86    105.28 o 
  -4  -2  10       33.76      -71.92     84.77 o 
  -3  -2  10     1806.57     1752.69    150.26 o 
  -2  -2  10     1115.86     1180.93    124.55 o 
  -1  -2  10       85.14      184.25     71.62 o 
   0  -2  10       46.71       91.96     58.71 o 
   1  -2  10      914.60      907.42     82.71 o 
   2  -2  10     2710.60     2446.36    100.85 o 
   3  -2  10     1769.54     1608.98     89.34 o 
   4  -2  10      795.96      745.75     85.08 o 
   5  -2  10     1545.80     1651.53     83.13 o 
   6  -2  10      994.65     1091.43     76.28 o 
   7  -2  10     1896.17     1930.37     96.74 o 
   8  -2  10      958.03     1134.48     93.37 o 
   9  -2  10        9.62      -21.30    147.06 o 
  10  -2  10      420.10       79.16    181.22 o 
  11  -2  10       11.05      -45.00    208.16 o 
 -10  -1  10      310.99      387.75    173.98 o 
  -9  -1  10      137.76      219.79    153.90 o 
  -8  -1  10      839.18      965.14    157.09 o 
  -7  -1  10       38.93      -71.11    110.09 o 
  -6  -1  10      991.53      857.46    139.01 o 
  -5  -1  10      287.21      267.60    110.10 o 
  -4  -1  10       53.54      -16.07     89.20 o 
  -3  -1  10        7.41      -12.05     73.53 o 
  -2  -1  10      710.12      597.30     77.70 o 
  -1  -1  10      274.90      345.31     66.47 o 
   0  -1  10      334.32      314.47     62.64 o 
   1  -1  10     3420.23     3347.09    162.72 o 
   2  -1  10      310.37      361.63     89.20 o 
   3  -1  10       74.28      120.47     60.75 o 
   4  -1  10     3879.25     3620.79    123.65 o 
   5  -1  10      331.56      395.44     77.37 o 
   6  -1  10     1949.72     1916.62     90.29 o 
   7  -1  10     1218.34     1441.23     87.17 o 
   8  -1  10       83.04        6.25     66.67 o 
   9  -1  10      167.85        2.24     96.20 o 
  10  -1  10       28.77      118.13    173.58 o 
  11  -1  10      132.50     -135.00    171.56 o 
 -10   0  10      303.33      346.36    163.54 o 
  -9   0  10       73.69      111.70    140.23 o 
  -8   0  10        6.14      -32.15    134.61 o 
  -7   0  10      124.28      343.15    128.98 o 
  -6   0  10     1109.18     1020.99    132.59 o 
  -5   0  10      125.24       55.85     93.22 o 
  -3   0  10      166.44       85.99     68.34 o 
  -2   0  10      229.46      247.60    129.99 o 
  -1   0  10       10.76       82.52     57.36 o 
   0   0  10     6143.36     6335.96    238.25 o 
   1   0  10       29.88       32.55     77.15 o 
   2   0  10     2897.14     2617.79    145.04 o 
   3   0  10     1498.15     1481.50    122.14 o 
   4   0  10     8690.55     8070.01    281.64 o 
   5   0  10    10983.70    10947.91    359.18 o 
   6   0  10     1138.55     1257.27    148.25 o 
   7   0  10      207.66      197.80     67.54 o 
   8   0  10       48.69       75.17     68.08 o 
   9   0  10      453.14      351.79    103.30 o 
  10   0  10     1981.76     2139.90    219.99 o 
  11   0  10      563.49      669.03    212.18 o 
  -9   1  10       29.23      128.58    163.94 o 
  -7   1  10       38.86      -23.31    113.71 o 
  -6   1  10       27.37       96.03    112.51 o 
  -5   1  10      623.96      773.77     93.33 o 
  -4   1  10       14.11      -45.73    132.99 o 
  -3   1  10      479.54      724.70    149.68 o 
  -2   1  10      117.92      161.47    137.42 o 
  -1   1  10     2096.73     2124.78    141.83 o 
   0   1  10      447.93      437.97     90.40 o 
   1   1  10     1334.77     1402.71    128.57 o 
   2   1  10     1944.70     1772.78    127.36 o 
   3   1  10       90.45      154.70     80.76 o 
   4   1  10     1265.84     1431.24    138.21 o 
   5   1  10     2727.44     2506.90    162.72 o 
   6   1  10     1689.35     1738.23    159.50 o 
   7   1  10      164.30      -30.54    126.97 o 
   8   1  10      511.74      681.62     96.50 o 
   9   1  10       59.67      -49.01     98.90 o 
  10   1  10     1185.99     1184.06    138.77 o 
  11   1  10      473.58      537.91    135.48 o 
  12   1  10       53.29       49.02    199.30 o 
  -9   2  10      358.56      423.11    164.33 o 
  -7   2  10      319.57      383.33    147.87 o 
  -6   2  10      710.45      734.52    151.47 o 
  -5   2  10     1201.82     1618.90    170.75 o 
  -4   2  10      173.97      126.10    102.26 o 
  -3   2  10     1491.74     1560.65    129.77 o 
  -2   2  10      280.50      380.11     94.42 o 
  -1   2  10     2649.73     2801.84    155.49 o 
   0   2  10     1716.58     1771.18    125.75 o 
   1   2  10      554.55      534.00    103.66 o 
   2   2  10      910.77      898.04    109.28 o 
   3   2  10     6760.23     6087.66    234.64 o 
   4   2  10       32.75       19.29     88.40 o 
   5   2  10      128.48       96.43    108.09 o 
   6   2  10      165.32      138.22    120.95 o 
   7   2  10     2410.35     2576.41    218.60 o 
   8   2  10     1519.63     1411.55    185.22 o 
   9   2  10      801.46      891.17    114.52 o 
  10   2  10      513.14      502.96    200.31 o 
  11   2  10       94.76       13.80    186.63 o 
  12   2  10        8.63      121.10    137.51 o 
  -8   3  10       57.20     -111.29    158.30 o 
  -7   3  10      531.81      639.70    173.57 o 
  -6   3  10      750.21      883.98    168.34 o 
  -5   3  10       25.31       41.39    107.29 o 
  -4   3  10      630.07      650.55    143.43 o 
  -3   3  10      635.46      605.31     84.13 o 
  -2   3  10      341.53      436.77     98.43 o 
  -1   3  10     1227.03     1659.88    139.82 o 
   0   3  10     3270.40     3370.79    170.75 o 
   1   3  10        2.08       -2.41     91.21 o 
   2   3  10     5946.22     5905.66    229.81 o 
   3   3  10     2153.55     1904.20    154.68 o 
   4   3  10      610.35      589.44    114.51 o 
   5   3  10        0.19       -4.02    101.66 o 
   6   3  10       69.14      216.17    129.38 o 
   7   3  10     4355.39     4429.95    245.88 o 
   8   3  10     2090.81     2197.50    213.78 o 
   9   3  10       91.35      261.18    141.44 o 
  10   3  10       34.61       78.35    163.94 o 
  11   3  10      268.30      282.15    160.32 o 
  12   3  10      325.56      456.83    147.59 o 
  -8   4  10        1.62       12.86    180.01 o 
  -7   4  10      290.51      111.30    167.15 o 
  -6   4  10        1.79      102.06    154.30 o 
  -5   4  10      618.81      687.11    166.74 o 
  -4   4  10      512.77      622.83    151.47 o 
  -3   4  10      927.91     1058.39    151.07 o 
  -2   4  10      924.03     1100.86    133.81 o 
  -1   4  10     2157.29     1932.73    138.21 o 
   0   4  10      819.04     1020.58    120.53 o 
   1   4  10        7.39      -22.50     94.42 o 
   2   4  10     2326.37     2308.83    164.73 o 
   3   4  10      762.44      984.42    144.24 o 
   4   4  10      946.65     1162.45    153.48 o 
   5   4  10     6717.56     6719.25    292.09 o 
   7   4  10      740.41      821.71    167.54 o 
   8   4  10     1079.29      852.24    174.77 o 
   9   4  10        9.08       48.62    139.03 o 
  10   4  10      853.18      832.96    182.40 o 
  11   4  10       80.72       18.08    160.73 o 
  12   4  10       41.16       24.11    186.04 o 
  -7   5  10       27.54       67.10    176.80 o 
  -6   5  10      259.11      173.58    151.48 o 
  -5   5  10       25.89       32.15    155.10 o 
  -4   5  10     2296.78     2658.77    221.42 o 
  -3   5  10     3840.90     4056.30    236.24 o 
  -2   5  10       51.24      -20.09    110.10 o 
  -1   5  10       58.54       13.81     75.71 o 
   0   5  10      873.18      869.39     90.57 o 
   1   5  10       82.94       53.80     69.87 o 
   2   5  10      111.91      186.44    122.95 o 
   3   5  10        0.66       16.87    120.95 o 
   4   5  10     5416.80     5446.03    253.52 o 
   5   5  10     9467.77     9517.19    366.82 o 
   6   5  10     7600.23     7233.52    314.99 o 
   7   5  10       30.50      105.28    149.88 o 
   8   5  10       29.10      159.12    148.27 o 
   9   5  10      778.83      744.16    190.44 o 
  10   5  10     2171.06     2707.02    267.62 o 
  11   5  10     1104.33     1648.23    229.05 o 
  12   5  10        1.51     -101.65    166.74 o 
  -7   6  10       25.36       51.43    198.09 o 
  -6   6  10      388.62      287.30    192.47 o 
  -5   6  10       92.08     -228.41    152.27 o 
  -4   6  10      173.32      178.00    147.87 o 
  -3   6  10      267.01      113.31    149.07 o 
  -2   6  10      145.25       16.47    113.71 o 
  -1   6  10      123.69       72.73    116.53 o 
   0   6  10     1164.56     1473.65    115.83 o 
   1   6  10       69.13      229.29     80.88 o 
   2   6  10       47.40       -8.42     78.84 o 
   3   6  10      718.74      912.92    126.78 o 
   4   6  10     2680.78     2378.16    151.29 o 
   5   6  10     4988.17     5229.07    280.44 o 
   6   6  10      687.94     1034.65    173.57 o 
   7   6  10       97.76      170.37    163.94 o 
   8   6  10      136.47       96.84    165.14 o 
   9   6  10      593.35      547.66    192.05 o 
  10   6  10     1896.51     2387.17    253.56 o 
  11   6  10      889.86     1227.54    239.50 o 
  12   6  10       49.68      212.56    185.64 o 
  -6   7  10      134.55       58.26    201.71 o 
  -5   7  10      647.30      589.44    190.44 o 
  -4   7  10      213.60       79.16    167.15 o 
  -3   7  10      201.28      110.10    163.94 o 
  -2   7  10      120.90      188.05    156.71 o 
  -1   7  10     1549.99     1923.09    212.98 o 
   0   7  10     2240.48     2072.14    198.07 o 
   1   7  10      290.78      472.12    103.41 o 
   2   7  10     1535.26     1940.03    134.22 o 
   3   7  10      507.77      451.91     95.53 o 
   4   7  10       16.47       33.82     78.49 o 
   5   7  10      387.52      388.37     94.43 o 
   6   7  10      121.80       57.59     83.69 o 
   7   7  10     2760.01     3126.11    270.03 o 
   8   7  10      134.81      299.75    173.98 o 
   9   7  10       53.59      168.36    173.18 o 
  10   7  10        2.43     -247.69    165.13 o 
  11   7  10        5.11      187.25    186.44 o 
  -5   8  10      474.33      287.70    214.97 o 
  -4   8  10       97.47     -247.69    165.13 o 
  -3   8  10        0.80     -140.22    167.54 o 
  -2   8  10       14.03      -35.76    161.13 o 
  -1   8  10     3179.24     3179.95    239.50 o 
   0   8  10      510.03      423.51    166.74 o 
   1   8  10      169.72      129.38    141.44 o 
   2   8  10       96.88      -61.46    135.00 o 
   3   8  10      692.25      947.07    118.75 o 
   4   8  10       19.38       -2.14     79.94 o 
   5   8  10        2.66      115.90     91.45 o 
   6   8  10      135.21       78.96     88.69 o 
   7   8  10     2284.32     2492.44    271.24 o 
   8   8  10     1321.99     1524.49    234.27 o 
   9   8  10      368.83      583.82    204.50 o 
  10   8  10      167.24      192.47    190.06 o 
  11   8  10      151.01      462.48    235.88 o 
  -4   9  10       57.22       71.93    212.16 o 
  -3   9  10      405.34      429.94    190.44 o 
  -2   9  10        7.96     -242.27    161.51 o 
  -1   9  10       21.88       81.97    151.89 o 
   0   9  10      141.55      105.68    144.65 o 
   1   9  10        2.52     -188.43    126.96 o 
   2   9  10      782.59      901.66    179.59 o 
   3   9  10       77.10      216.08    105.19 o 
   4   9  10      116.72       98.03    102.48 o 
   5   9  10      580.92      657.10    117.06 o 
   6   9  10        0.72     -154.68    163.12 o 
   7   9  10      615.93      607.12    222.22 o 
   8   9  10      448.61      490.60    230.66 o 
   9   9  10       45.78      114.92    219.79 o 
  10   9  10       16.39      227.02    208.14 o 
  -2  10  10      771.74      777.51    211.37 o 
  -1  10  10       14.61       -6.83    157.11 o 
   0  10  10      106.62      114.12    161.93 o 
   1  10  10       11.38       42.59    162.73 o 
   2  10  10     1101.15      915.32    183.61 o 
   3  10  10      141.55      136.61    137.02 o 
   4  10  10      464.20      491.60    118.34 o 
   5  10  10     1187.25     1387.55    249.92 o 
   6  10  10      531.83      423.91    210.97 o 
   7  10  10       42.41        4.42    190.46 o 
   8  10  10        2.34      196.49    224.21 o 
   9  10  10      417.75      513.91    222.22 o 
   0  11  10      321.38      140.23    203.72 o 
   1  11  10      344.68      141.84    187.25 o 
   2  11  10      270.52      257.96    163.94 o 
   3  11  10       97.09       38.98    156.71 o 
   4  11  10       32.89     -124.55    146.25 o 
   5  11  10      394.89      279.05    155.30 o 
   6  11  10      385.41      743.36    225.43 o 
   7  11  10       12.58      -73.12    207.35 o 
   8  11  10        7.36      209.75    230.24 o 
   3  12  10      253.14     -116.51    167.94 o 
   4  12  10        3.07     -169.55    162.72 o 
  -4 -11  11        3.20      -18.62    117.44 o 
  -3 -11  11      525.46      568.22    132.16 o 
  -2 -11  11      165.59      247.14    120.65 o 
  -1 -11  11      114.06       30.40    116.45 o 
   0 -11  11      242.83      476.54    196.07 o 
  -6 -10  11      102.50      130.59    214.57 o 
  -5 -10  11       35.45      -65.49    187.63 o 
  -4 -10  11      418.39      382.97    195.88 o 
  -3 -10  11       33.67      129.45    108.09 o 
  -2 -10  11       18.47       72.56    101.22 o 
  -1 -10  11      446.24      325.28    105.60 o 
   0 -10  11       13.18      151.81    183.02 o 
   1 -10  11      108.17      -52.63    173.57 o 
   2 -10  11       94.96      294.53    207.74 o 
   3 -10  11       60.13     -233.47    221.02 o 
  -8  -9  11        0.47     -266.82    196.47 o 
  -7  -9  11      808.44      840.19    229.45 o 
  -6  -9  11      561.50      455.25    207.76 o 
  -5  -9  11       60.26      303.37    193.67 o 
  -4  -9  11      729.52     1091.17    160.53 o 
  -3  -9  11      441.23      413.22    103.21 o 
  -2  -9  11       15.30      -79.02     96.63 o 
  -1  -9  11      158.09      130.02     93.99 o 
   0  -9  11       13.18      -95.32     98.11 o 
   1  -9  11      630.78      796.22     93.45 o 
   2  -9  11     2016.12     2534.22    264.81 o 
   3  -9  11      651.28      605.11    219.01 o 
   4  -9  11        6.62     -287.71    214.19 o 
  -8  -8  11       37.44     -198.48    190.44 o 
  -7  -8  11      107.91        6.43    197.29 o 
  -6  -8  11     1110.32      984.02    212.18 o 
  -5  -8  11        6.68      329.08    172.78 o 
  -4  -8  11       36.36       75.82     90.70 o 
  -3  -8  11      142.61      135.44     93.31 o 
  -2  -8  11      135.05      221.87    100.45 o 
  -1  -8  11      180.36      306.11     94.89 o 
   0  -8  11       12.50      103.41     93.56 o 
   1  -8  11      587.48      635.68    122.56 o 
   2  -8  11      874.28      954.40     95.92 o 
   3  -8  11      848.59     1149.19    199.68 o 
   4  -8  11      194.33      194.88    182.02 o 
   5  -8  11        5.79      223.41    230.64 o 
   6  -8  11      376.14      483.37    255.97 o 
  -9  -7  11      591.46      331.49    209.34 o 
  -8  -7  11      145.75        5.22    169.56 o 
  -7  -7  11        3.47       75.54    166.75 o 
  -6  -7  11       23.15     -234.43    156.29 o 
  -5  -7  11        0.34       21.30    160.73 o 
  -4  -7  11      746.31      932.22    111.28 o 
  -3  -7  11     1326.06     1110.91    108.55 o 
  -2  -7  11      508.04      500.28     96.57 o 
  -1  -7  11     1199.24     1214.00    115.19 o 
   0  -7  11       17.59       -5.62    118.54 o 
   1  -7  11       22.99       14.34     66.63 o 
   2  -7  11     1344.03     1331.20     93.61 o 
   3  -7  11      170.44      189.04     94.28 o 
   4  -7  11       24.52      -35.76    149.48 o 
   5  -7  11      301.19       96.03    174.39 o 
   6  -7  11       37.84      -77.54    204.50 o 
   7  -7  11      299.07       98.84    200.91 o 
  -9  -6  11      816.03      800.81    217.80 o 
  -8  -6  11      649.86      405.43    178.39 o 
  -7  -6  11       14.06      -53.84    143.43 o 
  -6  -6  11       19.39       38.57    151.08 o 
  -5  -6  11      136.31      196.49    158.31 o 
  -4  -6  11      704.23      639.70    166.74 o 
  -3  -6  11      465.03      545.69     95.56 o 
  -2  -6  11      311.26      350.24     84.75 o 
  -1  -6  11      412.38      452.22    127.77 o 
   0  -6  11        6.99      139.03    104.47 o 
   1  -6  11       46.42       12.92     60.17 o 
   2  -6  11     1134.86     1121.08     89.69 o 
   3  -6  11       19.55       99.57     87.07 o 
   4  -6  11     1529.56     1758.70    129.73 o 
   5  -6  11      319.48      246.31    173.98 o 
   6  -6  11       77.75      283.28    188.05 o 
   7  -6  11      310.45      194.48    200.50 o 
   8  -6  11       18.76       61.88    203.32 o 
  -9  -5  11      499.71      241.09    160.73 o 
  -8  -5  11       76.02       69.11    166.35 o 
  -7  -5  11       28.03       64.69    157.91 o 
  -6  -5  11       73.42       65.10    133.80 o 
  -5  -5  11        4.53      -42.59    118.92 o 
  -4  -5  11       70.44      119.34    119.34 o 
  -3  -5  11      515.22      538.82    132.99 o 
  -2  -5  11      306.79      367.32     82.67 o 
  -1  -5  11       70.16       36.51     66.34 o 
   0  -5  11     2219.51     2212.77     92.96 o 
   1  -5  11        2.02       -2.61     59.88 o 
   2  -5  11      198.03      156.79     64.39 o 
   3  -5  11      334.84      409.06     81.55 o 
   4  -5  11      103.99       92.68     87.83 o 
   5  -5  11      322.55      407.14    150.27 o 
   6  -5  11        5.03     -192.45    153.88 o 
   7  -5  11      281.60      337.92    180.41 o 
   8  -5  11       98.59      201.71    188.85 o 
 -10  -4  11       94.70     -217.56    145.04 o 
  -9  -4  11        4.21      110.90    157.51 o 
  -8  -4  11       11.15     -130.58    143.03 o 
  -7  -4  11      752.69      795.59    174.77 o 
  -6  -4  11     1049.99     1203.43    171.96 o 
  -5  -4  11      166.98      111.30    117.73 o 
  -4  -4  11       86.26      -12.05    108.49 o 
  -3  -4  11       47.45       -0.80    102.06 o 
  -2  -4  11       95.91       94.42     93.62 o 
  -1  -4  11     3796.09     3777.09    137.45 o 
   0  -4  11      325.84      323.93     62.31 o 
   1  -4  11      824.93      755.20     75.21 o 
   2  -4  11      981.96      979.23    151.69 o 
   3  -4  11      619.09      731.62     86.43 o 
   4  -4  11      176.23       28.42     78.78 o 
   5  -4  11     1063.21      935.08    108.71 o 
   6  -4  11      768.65     1021.98    175.19 o 
   7  -4  11       73.97      117.33    156.31 o 
   8  -4  11       25.87      189.26    169.97 o 
   9  -4  11       23.20       40.18    167.15 o 
  -9  -3  11        0.08     -198.27    132.18 o 
  -8  -3  11       40.24       -2.81    140.63 o 
  -6  -3  11     1064.40      961.92    160.31 o 
  -5  -3  11     1377.83     1367.76    159.50 o 
  -4  -3  11       76.27      165.14    116.12 o 
  -3  -3  11       28.63       12.05    101.25 o 
  -2  -3  11     1296.65     1349.68    143.83 o 
  -1  -3  11      200.49      310.52    123.76 o 
   0  -3  11      261.52      275.43    149.67 o 
   1  -3  11      299.73      325.75     56.97 o 
   2  -3  11      204.76      144.52     77.35 o 
   3  -3  11     2117.29     1890.91    106.88 o 
   4  -3  11     1562.67     1539.98    112.07 o 
   5  -3  11      396.32      457.03     88.09 o 
   6  -3  11       10.09      -36.52     95.22 o 
   7  -3  11       97.15      263.24     99.50 o 
   8  -3  11       24.60       32.15    141.44 o 
  -8  -2  11      260.26      180.01    139.43 o 
  -7  -2  11      265.74      241.89    134.61 o 
  -6  -2  11      129.75      173.18    124.96 o 
  -5  -2  11       17.68       60.27    114.52 o 
  -4  -2  11        2.53       38.17     92.82 o 
  -3  -2  11     2948.95     2758.85    173.16 o 
  -2  -2  11        0.02      -47.86     77.75 o 
  -1  -2  11      262.49      331.55     77.55 o 
   0  -2  11       83.18       27.25     64.97 o 
   1  -2  11       85.35       36.97     97.24 o 
   2  -2  11      410.19      551.63     73.10 o 
   3  -2  11       73.81      -19.66     68.44 o 
   4  -2  11       17.52      -72.29     67.15 o 
   5  -2  11       78.33       52.61     74.14 o 
   6  -2  11     1253.42     1448.06    198.09 o 
   7  -2  11      113.80       97.96     65.14 o 
   8  -2  11      157.16      119.75     84.38 o 
   9  -2  11        3.75      -97.23    138.61 o 
  -9  -1  11     1115.20     1214.68    181.20 o 
  -8  -1  11      258.35      370.87    140.23 o 
  -7  -1  11        5.94     -119.73    120.53 o 
  -6  -1  11      144.70       42.59    111.70 o 
  -5  -1  11      130.84      139.83    109.70 o 
  -4  -1  11     5833.73     5630.04    241.06 o 
  -3  -1  11     1405.12     1599.17    118.21 o 
  -2  -1  11      198.94      268.55     78.27 o 
  -1  -1  11        2.86      -77.00    105.67 o 
   0  -1  11       43.26      -11.81     82.77 o 
   1  -1  11       34.55       38.57     95.63 o 
   2  -1  11       62.36      -83.97     82.36 o 
   3  -1  11     1892.90     1948.00    141.83 o 
   4  -1  11        0.31      -57.05     90.00 o 
   5  -1  11     1048.41     1211.99     99.51 o 
   6  -1  11      426.78      454.66     86.30 o 
   7  -1  11     1171.58     1310.49     89.36 o 
   8  -1  11     1358.75     1365.47     95.89 o 
   9  -1  11       97.92       72.38    108.79 o 
  10  -1  11        2.18      -37.77    148.67 o 
  11  -1  11        3.98      -87.99    174.37 o 
  -9   0  11       60.22       10.85    155.50 o 
  -7   0  11       10.73      100.45    121.75 o 
  -6   0  11       16.90       99.65    110.90 o 
  -4   0  11      130.80      168.67     86.49 o 
  -3   0  11     1521.06     1527.57    227.83 o 
  -2   0  11      325.97      426.82    100.65 o 
  -1   0  11        5.11      -69.00     59.79 o 
   0   0  11       13.23       81.17     88.00 o 
   1   0  11       92.77       67.51     87.19 o 
   2   0  11      377.19      366.45     97.24 o 
   3   0  11     1121.23     1264.50    128.97 o 
   4   0  11       80.03       59.06    105.28 o 
   5   0  11        7.42      -22.91     92.42 o 
   6   0  11     2206.10     2171.78    169.55 o 
   7   0  11     2421.13     2718.27    211.37 o 
   8   0  11      122.09      176.04    161.53 o 
   9   0  11      531.01      583.39    116.71 o 
  10   0  11        3.23      -35.71    113.22 o 
  11   0  11      228.55      268.01    196.09 o 
  -9   1  11      123.32      279.26    167.56 o 
  -7   1  11        0.72      -83.97    119.33 o 
  -6   1  11      923.87     1082.09    160.71 o 
  -5   1  11      169.32      149.78    117.93 o 
  -4   1  11      207.28      300.29     81.80 o 
  -3   1  11      124.31      150.37     71.85 o 
  -2   1  11      160.07      169.97    105.68 o 
  -1   1  11      162.60       31.74     96.43 o 
   0   1  11      462.17      527.97    103.26 o 
   1   1  11       24.47      -17.28     84.38 o 
   2   1  11      505.68      525.56    106.47 o 
   3   1  11      311.56      287.30     99.65 o 
   4   1  11     1320.20     1542.16    151.47 o 
   5   1  11       30.91       -7.23    103.67 o 
   6   1  11      889.96      863.49    132.99 o 
   7   1  11      779.57      779.52    155.49 o 
   8   1  11      870.89     1003.31    160.31 o 
   9   1  11        1.43       59.71    101.26 o 
  10   1  11      592.74      560.55    129.19 o 
  11   1  11       14.54      -26.21    118.81 o 
  -7   2  11      654.67      583.82    164.33 o 
  -6   2  11      398.28      695.15    137.81 o 
  -5   2  11      357.92      427.12    133.39 o 
  -4   2  11      812.39      928.58    138.21 o 
  -3   2  11      630.32      700.77    129.77 o 
  -2   2  11     1491.67     1496.36    142.63 o 
  -1   2  11      783.08      880.36    124.55 o 
   0   2  11     1003.09      993.26    127.76 o 
   1   2  11      262.45      271.63    106.88 o 
   2   2  11       42.47       77.95    100.45 o 
   3   2  11       83.80        2.41     93.62 o 
   4   2  11       62.76       59.87    100.05 o 
   5   2  11     4045.62     3660.51    199.28 o 
   6   2  11      558.85      515.11    130.58 o 
   7   2  11      229.86      167.56    136.21 o 
   8   2  11      140.37     -135.40    141.02 o 
   9   2  11      281.26      395.79    171.57 o 
  10   2  11     2138.88     1974.11    228.25 o 
  11   2  11      455.16      443.94    124.56 o 
  -7   3  11        0.85     -173.16    151.87 o 
  -6   3  11       11.87      111.70    147.87 o 
  -5   3  11      554.62      603.90    153.08 o 
  -4   3  11        4.60     -100.44    113.30 o 
  -3   3  11       22.55       62.57     72.29 o 
  -2   3  11      207.26      200.10    104.07 o 
  -1   3  11        1.33      -82.36     95.22 o 
   0   3  11     2612.74     2890.23    161.91 o 
   1   3  11      605.09      696.35    112.50 o 
   2   3  11       87.01       13.26     93.62 o 
   3   3  11      106.16      124.16     97.64 o 
   4   3  11      672.58      687.92    133.39 o 
   5   3  11     2070.05     2139.24    181.20 o 
   6   3  11      564.67      415.47    144.24 o 
   7   3  11        0.45      -24.91    124.16 o 
   8   3  11       75.84      255.55    154.30 o 
   9   3  11      363.91      501.45    159.10 o 
  10   3  11     1421.05     1667.52    227.85 o 
  11   3  11      633.50      610.73    204.90 o 
  -7   4  11       98.73      184.43    178.80 o 
  -6   4  11      205.02      247.52    172.78 o 
  -5   4  11      705.54     1003.31    168.34 o 
  -4   4  11      433.46      573.37    156.69 o 
  -3   4  11     1149.49     1569.49    182.81 o 
  -2   4  11      621.93      638.43    154.10 o 
  -1   4  11      851.16     1030.63    137.00 o 
   0   4  11      879.99      918.93    128.57 o 
   1   4  11      259.28      247.92    113.31 o 
   2   4  11      102.74      191.26    106.48 o 
   3   4  11      838.45      894.83    132.18 o 
   4   4  11      438.99      497.43    147.05 o 
   5   4  11     2334.60     2247.72    196.87 o 
   6   4  11        4.82      -53.03    141.42 o 
   7   4  11      547.22      740.95    171.96 o 
   8   4  11      223.51      187.25    159.12 o 
   9   4  11      204.86      236.67    172.78 o 
  10   4  11      662.99      926.57    208.96 o 
  11   4  11       75.84      -24.51    184.43 o 
  -7   5  11       20.37     -112.09    187.23 o 
  -6   5  11       36.38       90.41    156.71 o 
  -5   5  11      120.57      110.50    151.08 o 
  -4   5  11     1497.06     1675.15    198.88 o 
  -3   5  11       16.54       32.95    117.33 o 
  -2   5  11     2584.83     3139.37    223.02 o 
  -1   5  11      705.57      711.12     90.29 o 
   0   5  11     1257.83     1278.71    141.42 o 
   1   5  11      235.01      261.18    123.76 o 
   2   5  11      716.57      791.17    152.27 o 
   3   5  11        7.65        3.62    130.19 o 
   4   5  11      886.08     1338.02    163.12 o 
   5   5  11     1004.50     1127.09    166.74 o 
   6   5  11      190.71      321.45    161.13 o 
   7   5  11     2538.64     2412.08    217.40 o 
   8   5  11     2139.92     2662.79    233.47 o 
   9   5  11      252.87      215.77    181.22 o 
  10   5  11       57.40        4.42    164.74 o 
  11   5  11       28.86      -77.14    163.92 o 
  -6   6  11       11.18       77.55    192.07 o 
  -5   6  11      207.74      194.48    180.41 o 
  -4   6  11      291.55      186.04    157.51 o 
  -3   6  11      323.06      279.26    161.13 o 
  -2   6  11      271.86       70.32    135.81 o 
  -1   6  11      102.78      -29.33    111.70 o 
   0   6  11      253.25      234.26     90.15 o 
   1   6  11      122.87      211.36     91.61 o 
   2   6  11      361.67      386.42     90.63 o 
   3   6  11        8.09       58.46     83.25 o 
   4   6  11      341.07      355.61    155.50 o 
   5   6  11     2034.88     2208.75    204.50 o 
   6   6  11       16.29      -97.63    139.01 o 
   7   6  11      726.11      816.48    179.19 o 
   8   6  11      789.32     1095.35    196.47 o 
   9   6  11       87.22      -35.76    183.22 o 
  10   6  11      511.57      441.19    190.84 o 
  11   6  11        0.57     -161.11    174.77 o 
  -5   7  11       61.67      -15.67    190.06 o 
  -4   7  11      236.86      374.49    171.57 o 
  -3   7  11      310.48      223.81    178.00 o 
  -2   7  11      244.03      362.84    167.56 o 
  -1   7  11       55.55      135.41    133.00 o 
   0   7  11      202.09      310.60    129.38 o 
   1   7  11      933.14     1050.08    117.04 o 
   2   7  11     1865.87     2322.42    145.17 o 
   3   7  11     1980.15     2395.48    202.31 o 
   4   7  11        2.35       53.60     80.86 o 
   5   7  11      297.05      361.61     91.83 o 
   6   7  11      383.82      327.92     91.59 o 
   7   7  11     1100.76     1229.55    208.56 o 
   8   7  11      216.48       63.09    173.58 o 
   9   7  11      372.83      417.88    207.35 o 
  10   7  11     1680.17     2035.98    278.07 o 
  11   7  11      778.27      646.93    238.29 o 
  -4   8  11       73.54      153.09    200.50 o 
  -3   8  11      274.47      247.52    190.06 o 
  -2   8  11      196.39      157.51    154.30 o 
  -1   8  11       76.44      -71.52    135.00 o 
   0   8  11       22.94       98.84    137.42 o 
   1   8  11       38.69       31.34    135.41 o 
   2   8  11       65.24        0.25     93.93 o 
   3   8  11      514.61      484.35    101.40 o 
   4   8  11       19.01      -50.73     90.38 o 
   5   8  11      935.00     1071.74    119.62 o 
   6   8  11       36.41       55.98    152.08 o 
   7   8  11       37.11      -20.90    172.78 o 
   8   8  11        1.97      126.97    210.95 o 
   9   8  11      681.39      869.11    229.85 o 
  10   8  11     1699.69     1946.39    291.73 o 
  -3   9  11       11.55      -84.37    169.15 o 
  -2   9  11      128.40      190.86    188.05 o 
  -1   9  11      855.71     1019.78    198.88 o 
   0   9  11      180.99       68.71    149.48 o 
   1   9  11       69.30      166.75    145.46 o 
   2   9  11      900.74     1046.74    194.46 o 
   3   9  11       41.53      -21.88    100.57 o 
   4   9  11      720.73      678.02    122.69 o 
   5   9  11      927.79      805.03    128.97 o 
   6   9  11       40.53      155.90    199.70 o 
   7   9  11      186.71      100.05    218.58 o 
   8   9  11       91.34       26.92    214.97 o 
   9   9  11       26.33     -153.88    219.01 o 
  10   9  11      574.16     1084.10    269.63 o 
  -1  10  11      910.62     1174.10    226.24 o 
   0  10  11     1313.90     1089.33    215.79 o 
   1  10  11      201.54       45.81    170.37 o 
   2  10  11       51.72       79.56    147.47 o 
   3  10  11       20.69      121.75    152.29 o 
   4  10  11      794.28      916.42    133.00 o 
   5  10  11     1367.03     1291.31    150.76 o 
   6  10  11       90.89      221.40    208.94 o 
   7  10  11      496.20      458.46    229.85 o 
   8  10  11      867.79      755.41    251.15 o 
   9  10  11        1.89      171.57    223.00 o 
   1  11  11        0.38       37.37    184.43 o 
   2  11  11      200.86       44.20    154.70 o 
   3  11  11       25.37     -114.10    140.62 o 
   4  11  11       82.31       21.70    160.32 o 
   5  11  11     1189.02     1203.18    297.35 o 
   6  11  11      104.49       32.15    206.93 o 
   7  11  11      421.93      426.72    224.63 o 
  -5 -10  12       22.21     -205.31    220.21 o 
  -4 -10  12      366.31      337.66    121.89 o 
  -3 -10  12       66.99      -77.31    108.01 o 
  -2 -10  12      159.99      120.94    126.37 o 
  -1 -10  12       83.07      212.50    115.05 o 
   0 -10  12      234.73      272.08     93.50 o 
   1 -10  12      286.88       88.00    176.39 o 
  -7  -9  12       96.66     -148.25    217.00 o 
  -6  -9  12      192.81      -57.45    213.78 o 
  -5  -9  12      762.97      658.99    235.08 o 
  -4  -9  12      394.66      415.32    115.38 o 
  -3  -9  12      404.57      460.90    116.75 o 
  -2  -9  12       10.22       90.75     97.58 o 
  -1  -9  12      158.91      293.91    109.96 o 
   0  -9  12        0.07       76.90     80.03 o 
   1  -9  12       75.27      280.13     87.53 o 
   2  -9  12       74.79     -103.66    168.34 o 
   3  -9  12      275.49      212.96    184.43 o 
  -7  -8  12       37.22      -32.55    185.64 o 
  -6  -8  12       31.29     -272.04    188.83 o 
  -5  -8  12      151.33       81.57    191.67 o 
  -4  -8  12      850.21      909.71    251.15 o 
  -3  -8  12      218.13      308.20    104.56 o 
  -2  -8  12      109.60      147.69    101.00 o 
  -1  -8  12      648.42      749.77    115.74 o 
   0  -8  12      198.02      183.87     83.01 o 
   1  -8  12      683.54      765.28     92.47 o 
   2  -8  12      383.12      278.85     83.40 o 
   3  -8  12       28.83      111.30    178.40 o 
   4  -8  12      320.56      481.36    208.96 o 
   5  -8  12      528.28      633.68    213.38 o 
  -8  -7  12        0.13     -172.36    181.60 o 
  -7  -7  12      303.95      451.63    203.70 o 
  -6  -7  12      124.92      -39.38    176.39 o 
  -5  -7  12       78.79      -89.19    165.53 o 
  -4  -7  12       16.00     -177.18    139.01 o 
  -3  -7  12       23.62      -70.20     86.97 o 
  -2  -7  12     1531.62     1574.93    129.26 o 
  -1  -7  12      565.06      619.46    107.01 o 
   0  -7  12        5.85       11.47     71.91 o 
   1  -7  12      222.81      174.63     74.36 o 
   2  -7  12     1131.93     1245.40    100.38 o 
   3  -7  12      152.46      216.04     98.18 o 
   4  -7  12      200.91      262.00    113.12 o 
   5  -7  12       31.11       -3.62    163.14 o 
   6  -7  12      104.08      420.29    225.03 o 
  -9  -6  12       24.61      -72.72    178.79 o 
  -8  -6  12       74.66       67.51    184.83 o 
  -7  -6  12      124.31      127.78    159.92 o 
  -6  -6  12      837.29      596.27    192.85 o 
  -5  -6  12        2.03      -81.96    152.27 o 
  -4  -6  12        1.01       -7.23    133.00 o 
  -3  -6  12       24.09      -63.88    118.92 o 
  -2  -6  12      733.12      822.23    210.55 o 
  -1  -6  12      284.98      323.79     91.84 o 
   0  -6  12     1624.20     1611.05     97.01 o 
   1  -6  12      596.03      667.77     78.50 o 
   2  -6  12     1645.00     1523.32    101.42 o 
   3  -6  12      178.04      287.26     98.57 o 
   4  -6  12        4.42       40.79    183.42 o 
   5  -6  12       29.19       20.04    186.23 o 
   6  -6  12     1823.44     2051.25    253.56 o 
   7  -6  12      228.59      145.06    207.33 o 
  -9  -5  12      152.27      143.04    181.22 o 
  -8  -5  12       19.49       67.10    169.56 o 
  -7  -5  12      198.40       52.64    165.95 o 
  -6  -5  12        2.58       86.39    141.44 o 
  -5  -5  12        1.10      225.82    141.03 o 
  -4  -5  12      421.79      517.12    154.68 o 
  -3  -5  12       24.01      112.51    127.37 o 
  -2  -5  12      595.56      377.30    124.56 o 
  -1  -5  12      214.22      224.21    116.53 o 
   0  -5  12      183.31      135.37     69.72 o 
   1  -5  12      328.87      360.41     85.04 o 
   2  -5  12     1130.15     1298.59    121.54 o 
   3  -5  12      760.08      902.47    256.15 o 
   4  -5  12      762.56      777.73    105.25 o 
   5  -5  12      143.32       99.47     94.93 o 
   6  -5  12      130.27      -85.06    107.77 o 
   7  -5  12      578.48      806.84    183.21 o 
   8  -5  12      108.73      186.44    191.67 o 
  -9  -4  12       99.95      -51.43    156.69 o 
  -8  -4  12      123.90      -96.43    156.69 o 
  -7  -4  12       11.67      -67.90    147.05 o 
  -6  -4  12      113.39      218.99    137.42 o 
  -5  -4  12     1342.62     1257.67    171.16 o 
  -4  -4  12     9217.76     8958.33    366.82 o 
  -3  -4  12     4201.04     4202.54    241.47 o 
  -2  -4  12        9.46      118.94    106.48 o 
  -1  -4  12      387.79      241.03     91.60 o 
   0  -4  12       12.38       -4.24     62.28 o 
   1  -4  12     2672.90     2506.34    100.47 o 
   2  -4  12       50.00       72.47     73.51 o 
   3  -4  12      389.85      422.52     85.33 o 
   4  -4  12     1837.35     1901.65    115.83 o 
   5  -4  12       99.50      100.15     94.39 o 
   6  -4  12        5.34      -56.03    176.00 o 
   7  -4  12       24.64       10.25    243.71 o 
   8  -4  12       17.58       37.37    168.36 o 
   9  -4  12      160.57      101.66    184.83 o 
  -9  -3  12      152.24     -110.89    152.67 o 
  -8  -3  12       39.14      106.48    152.69 o 
  -7  -3  12       23.69       13.26    141.44 o 
  -6  -3  12       54.14       12.45    133.80 o 
  -5  -3  12      280.44      408.24    142.23 o 
  -4  -3  12     5201.65     4549.27    239.86 o 
  -1  -3  12      283.74      260.69     92.71 o 
   0  -3  12      394.21      254.08    108.09 o 
   1  -3  12      310.39      314.42     79.83 o 
   2  -3  12     2456.43     2455.56    120.38 o 
   3  -3  12       32.62       28.99     76.10 o 
   4  -3  12     1374.05     1575.48    155.31 o 
   5  -3  12      852.17      769.50    105.80 o 
   6  -3  12       64.17      132.39    131.59 o 
   7  -3  12       42.45       77.59     94.46 o 
   8  -3  12      441.64      336.77    224.40 o 
  -8  -2  12       75.33       71.12    146.26 o 
  -7  -2  12      611.17      626.44    157.09 o 
  -6  -2  12      537.77      401.81    128.17 o 
  -5  -2  12      104.40       60.67    105.68 o 
  -4  -2  12       79.67       97.24    113.71 o 
  -2  -2  12       36.40       -0.28     82.39 o 
  -1  -2  12     3690.53     3734.28    141.30 o 
   0  -2  12       18.81       -0.29     71.27 o 
   1  -2  12      310.48      173.18    104.87 o 
   2  -2  12     2370.93     2211.96    167.54 o 
   3  -2  12      135.81      117.82     73.30 o 
   4  -2  12      868.37      820.54    100.11 o 
   5  -2  12        4.95      -74.26     81.90 o 
   6  -2  12       87.98      112.01     90.87 o 
   7  -2  12       25.24      -68.11     87.29 o 
   8  -2  12        1.29      -53.15     99.45 o 
   9  -2  12       41.84     -178.79    157.09 o 
  -8  -1  12       58.27      251.53    131.79 o 
  -7  -1  12      793.58      624.44    148.25 o 
  -6  -1  12      211.56      248.72    122.55 o 
  -5  -1  12      793.65      709.21    124.95 o 
  -4  -1  12      307.12      249.70    110.35 o 
  -3  -1  12      490.62      479.61    102.13 o 
  -2  -1  12     4082.43     4597.18    160.03 o 
  -1  -1  12     1326.73     1732.96    120.93 o 
   0  -1  12     2933.31     2884.21    176.78 o 
   1  -1  12      351.30      253.94    102.46 o 
   2  -1  12      431.73      256.76    105.28 o 
   3  -1  12      588.98      513.51    116.11 o 
   4  -1  12      278.97      319.04    123.36 o 
   5  -1  12        8.62     -102.85    112.50 o 
   6  -1  12      235.35      296.94     82.96 o 
   7  -1  12     2124.59     2314.01    127.92 o 
   8  -1  12      735.55      860.09    143.43 o 
   9  -1  12      219.79      321.42    131.39 o 
  10  -1  12      204.53      419.89    187.63 o 
  -9   0  12      201.23      449.62    161.91 o 
  -7   0  12      142.34      223.41    133.40 o 
  -6   0  12     2317.43     2938.85    219.99 o 
  -5   0  12        2.79      -32.15    144.64 o 
  -4   0  12      411.11      420.45    106.48 o 
  -3   0  12      246.90      188.54     85.65 o 
  -2   0  12     1038.73     1169.35    105.06 o 
  -1   0  12     2652.58     2618.59    171.96 o 
   0   0  12      100.60      128.18    113.31 o 
   1   0  12      305.84      295.33    107.69 o 
   2   0  12        2.16      -47.41     92.41 o 
   3   0  12        2.25      -31.34     95.63 o 
   4   0  12      205.33      409.45    113.70 o 
   5   0  12      578.86      470.92    132.99 o 
   6   0  12      303.45      173.58    119.34 o 
   7   0  12        0.67     -129.77    134.19 o 
   8   0  12      433.62      443.20    143.03 o 
   9   0  12        4.62        0.80    161.93 o 
  10   0  12      800.03     1058.36    199.30 o 
  -7   1  12       22.52       81.97    135.41 o 
  -6   1  12      357.52      280.47    135.81 o 
  -5   1  12      195.03      142.89    129.59 o 
  -4   1  12     1800.46     2143.92    123.44 o 
  -3   1  12      182.65      108.09    126.17 o 
  -2   1  12      365.36      478.15    128.57 o 
  -1   1  12      395.01      333.91    121.35 o 
   0   1  12      269.75      318.24    117.73 o 
   1   1  12      365.58      251.13    116.53 o 
   2   1  12      710.77      908.49    126.16 o 
   3   1  12      348.71      334.31    111.30 o 
   4   1  12      178.76      164.74    109.29 o 
   5   1  12        0.74     -100.04    104.86 o 
   6   1  12       19.16      -60.67    109.68 o 
   7   1  12       44.40      -56.25    121.34 o 
   8   1  12      680.97      728.49    167.94 o 
   9   1  12        0.49      -19.69    157.91 o 
  10   1  12       33.81      -98.03    167.54 o 
  11   1  12       53.13      -20.85    188.46 o 
  -7   2  12        0.21      -47.81    136.20 o 
  -6   2  12        0.20      103.67    134.20 o 
  -5   2  12      267.85      287.30    135.01 o 
  -4   2  12      961.20     1129.91    149.06 o 
  -3   2  12     4923.76     4599.09    224.19 o 
  -2   2  12     1963.28     1871.26    159.91 o 
  -1   2  12        2.11        0.40    106.48 o 
   0   2  12      102.39      136.21    102.86 o 
   1   2  12     2507.96     2308.43    159.10 o 
   2   2  12      932.48      939.83    131.78 o 
   3   2  12     1116.79     1499.98    159.10 o 
   4   2  12     1036.33     1011.74    139.82 o 
   5   2  12      729.78      658.59    145.84 o 
   6   2  12        3.80       45.40    133.00 o 
   7   2  12      307.09      146.66    127.37 o 
   8   2  12       80.08      -37.77    128.18 o 
   9   2  12      373.93      146.26    165.55 o 
  10   2  12       97.21      -80.35    167.54 o 
  11   2  12      261.88      420.70    179.19 o 
  -7   3  12      100.55      199.70    169.16 o 
  -6   3  12      524.43      800.01    164.33 o 
  -5   3  12       43.89      159.52    140.63 o 
  -4   3  12      413.67      381.32    138.62 o 
  -3   3  12      242.10      370.87    126.57 o 
  -2   3  12      760.68      660.59    131.78 o 
  -1   3  12      955.76     1086.11    143.83 o 
   0   3  12       49.17       -8.84     98.44 o 
   1   3  12      838.34      988.44    141.42 o 
   2   3  12       90.25      147.87    119.34 o 
   3   3  12     1041.34     1248.03    159.50 o 
   4   3  12     1029.91     1267.71    164.73 o 
   5   3  12      163.62      180.81    126.57 o 
   6   3  12       73.23      113.31    125.37 o 
   7   3  12      261.27      258.36    152.29 o 
   8   3  12      297.22       99.25    157.91 o 
   9   3  12       26.57       44.20    146.26 o 
  10   3  12      119.81      -98.03    171.16 o 
  11   3  12       75.03      -90.40    178.79 o 
  -7   4  12      117.45      -28.13    181.22 o 
  -6   4  12      238.56      286.09    175.59 o 
  -5   4  12      104.00      -71.52    149.46 o 
  -4   4  12       19.76      -38.98    133.00 o 
  -3   4  12      443.50      479.36    133.79 o 
  -2   4  12      250.71      220.19    112.11 o 
  -1   4  12     2539.68     2512.12    170.75 o 
   0   4  12     1715.74     1798.90    166.74 o 
   1   4  12     2199.11     2092.63    169.15 o 
   2   4  12      415.73      619.98    129.37 o 
   3   4  12       13.72        2.41    124.56 o 
   4   4  12      329.74      279.66    131.79 o 
   5   4  12      271.22      178.00    131.79 o 
   6   4  12      121.35       74.74    133.40 o 
   7   4  12      318.15      145.46    137.42 o 
   8   4  12       70.98     -219.37    146.25 o 
   9   4  12      248.99       40.18    171.97 o 
  10   4  12      489.36      444.40    196.87 o 
  11   4  12      262.24      -77.14    186.42 o 
  -6   5  12      134.36      154.70    192.07 o 
  -5   5  12       88.48      192.87    176.80 o 
  -4   5  12      227.03      209.34    157.51 o 
  -3   5  12        4.48      130.59    126.17 o 
  -2   5  12      527.36      515.92    136.60 o 
  -1   5  12      927.30      874.05     97.72 o 
   0   5  12     2303.13     2364.44    128.45 o 
   1   5  12       19.29      159.12    125.37 o 
   2   5  12      240.25      400.61    135.81 o 
   3   5  12     1191.55     1448.11    171.56 o 
   4   5  12     3190.30     3050.94    224.23 o 
   5   5  12     3173.53     2938.85    233.87 o 
   6   5  12        0.90      -73.12    135.00 o 
   7   5  12       34.18      -42.19    155.08 o 
   8   5  12      127.73      216.98    164.74 o 
   9   5  12      445.84      334.71    194.08 o 
  10   5  12     1035.75     1147.99    213.38 o 
  11   5  12      178.23      107.29    175.99 o 
  -5   6  12        1.20      -55.85    184.01 o 
  -4   6  12       32.77       12.86    169.97 o 
  -3   6  12      808.77     1068.03    182.81 o 
  -2   6  12      335.73      281.67    138.22 o 
  -1   6  12       13.88       49.02    133.40 o 
   0   6  12      335.34      340.06     93.85 o 
   1   6  12       44.29       -4.37    111.09 o 
   2   6  12       98.61      146.97     90.33 o 
   3   6  12       18.55     -206.71    137.81 o 
   4   6  12      294.77      218.58    163.14 o 
   5   6  12       40.15      -20.90    141.03 o 
   6   6  12      276.47      218.18    160.32 o 
   7   6  12      558.92      703.18    184.82 o 
   8   6  12       11.89     -254.32    169.55 o 
   9   6  12      138.14     -122.94    182.40 o 
  10   6  12      273.30      297.74    190.06 o 
  11   6  12        2.42       75.94    186.84 o 
  -4   7  12      210.34      -26.12    183.22 o 
  -3   7  12      105.83       17.28    151.48 o 
  -2   7  12      459.95      462.88    159.91 o 
  -1   7  12      285.71      331.90    159.52 o 
   0   7  12      618.44      904.07    175.98 o 
   1   7  12      696.91      778.74    110.74 o 
   2   7  12      315.34      403.64    101.72 o 
   3   7  12      481.48      379.51     98.53 o 
   4   7  12     1176.63     1307.69    125.40 o 
   5   7  12      536.11      453.76     98.81 o 
   6   7  12        4.38       92.74     99.05 o 
   7   7  12       16.14     -100.44    166.74 o 
   8   7  12       56.56      118.94    179.61 o 
   9   7  12        8.11      -33.75    194.88 o 
  10   7  12        6.76     -115.71    208.16 o 
  -3   8  12        9.66      -73.52    159.10 o 
  -2   8  12       10.68      -97.63    147.05 o 
  -1   8  12      148.66       89.20    167.56 o 
   0   8  12       75.98       51.83    137.82 o 
   1   8  12      533.17      420.70    147.45 o 
   2   8  12      235.29       79.40     98.45 o 
   3   8  12       27.74       45.10    101.45 o 
   4   8  12      103.59       43.30     91.04 o 
   5   8  12      741.66      706.55    114.38 o 
   6   8  12       41.95       95.37    101.06 o 
   7   8  12      181.27      171.57    188.45 o 
   8   8  12      735.33      867.51    240.70 o 
   9   8  12       63.18     -168.34    197.67 o 
  10   8  12      558.94      587.83    250.75 o 
  -2   9  12        0.16     -168.74    160.71 o 
  -1   9  12      284.00       12.86    181.62 o 
   0   9  12      416.25      629.26    196.47 o 
   1   9  12        7.75      115.32    163.94 o 
   2   9  12      176.78      427.53    168.34 o 
   3   9  12      240.77      207.74    153.90 o 
   4   9  12       24.00       56.73    107.93 o 
   5   9  12        2.27       33.23    104.83 o 
   6   9  12       56.62     -169.55    192.85 o 
   7   9  12      858.29      862.69    246.73 o 
   8   9  12      465.24      726.89    251.55 o 
   9   9  12      124.75      100.85    237.07 o 
   0  10  12       89.77        7.23    187.65 o 
   1  10  12      697.96      998.89    221.42 o 
   2  10  12     1202.57     1446.10    213.38 o 
   3  10  12      537.60      305.78    153.49 o 
   4  10  12      112.83      -57.86    130.17 o 
   5  10  12        3.25      -20.32    115.13 o 
   6  10  12      866.88      933.40    250.34 o 
   7  10  12      949.07     1501.59    274.85 o 
   8  10  12      471.00      210.15    237.07 o 
   3  11  12       13.26      -73.12    162.72 o 
   4  11  12       32.63      -91.60    159.50 o 
   5  11  12        5.79       98.84    169.56 o 
  -3 -10  13       88.79      107.14    205.32 o 
  -2 -10  13      122.13       87.30    121.93 o 
  -1 -10  13      111.76      162.73    163.14 o 
  -5  -9  13       91.21      -85.18    219.81 o 
  -4  -9  13      256.95      307.45    143.44 o 
  -3  -9  13      611.04      788.57    129.39 o 
  -2  -9  13       54.91      132.84    114.68 o 
  -1  -9  13      460.55      502.26    165.13 o 
   0  -9  13        7.39      172.18     87.48 o 
   1  -9  13       15.90       48.14     91.13 o 
   2  -9  13       17.82      115.57     86.76 o 
  -6  -8  13      158.22     -112.90    182.81 o 
  -5  -8  13        0.99     -153.08    175.17 o 
  -4  -8  13       36.21     -203.70    180.80 o 
  -3  -8  13      117.70      157.49    111.70 o 
  -2  -8  13       26.20      -33.22    103.09 o 
  -1  -8  13        1.35       14.87    120.14 o 
   0  -8  13       33.30      -12.45     75.02 o 
   1  -8  13       53.58      162.37     83.88 o 
   2  -8  13       74.26       53.35     77.40 o 
   3  -8  13      307.26      401.10    123.37 o 
   4  -8  13      203.18      260.37    209.34 o 
  -7  -7  13      132.26     -106.07    180.80 o 
  -6  -7  13       18.59      -61.07    165.53 o 
  -5  -7  13      394.69      135.41    184.43 o 
  -4  -7  13      171.44      187.25    164.34 o 
  -3  -7  13      465.35      436.37    165.13 o 
  -2  -7  13        3.67      146.33    100.80 o 
  -1  -7  13       14.24     -108.48    108.48 o 
   0  -7  13      376.67      430.35     87.37 o 
   1  -7  13        2.83        7.92     81.23 o 
   2  -7  13      139.88      148.38    105.47 o 
   3  -7  13      189.42      208.26    110.63 o 
   4  -7  13      209.55      181.77    118.06 o 
   5  -7  13        1.24       68.31    201.71 o 
  -8  -6  13        1.61     -264.57    176.38 o 
  -7  -6  13      156.99       72.33    184.43 o 
  -6  -6  13       43.79     -122.94    151.07 o 
  -5  -6  13       15.60      124.96    156.31 o 
  -4  -6  13      842.06      765.86    171.96 o 
  -3  -6  13      389.19      394.18    149.88 o 
  -2  -6  13      253.65      365.65    150.28 o 
  -1  -6  13       31.30       37.44     74.71 o 
   0  -6  13        5.96      103.53     79.94 o 
   1  -6  13      693.62      755.58     89.45 o 
   2  -6  13      769.85      855.92    111.33 o 
   3  -6  13      227.72      314.47     98.96 o 
   4  -6  13      164.08      123.54     96.51 o 
   5  -6  13        6.67       -4.97    105.67 o 
   6  -6  13      283.54      239.88    202.51 o 
  -8  -5  13       19.39       97.64    157.11 o 
  -7  -5  13       58.21      -15.27    148.67 o 
  -6  -5  13        0.63      146.66    165.55 o 
  -5  -5  13        0.19      -45.40    148.25 o 
  -4  -5  13        6.16      232.65    133.80 o 
  -3  -5  13      104.21      151.89    138.62 o 
  -2  -5  13      174.12      231.45    126.97 o 
  -1  -5  13       58.26       87.19     97.10 o 
   0  -5  13       59.32       98.05     73.43 o 
   1  -5  13      823.19      944.51     89.52 o 
   2  -5  13      218.23      283.30     98.02 o 
   3  -5  13        2.93       28.98     94.41 o 
   4  -5  13     1338.60     1354.00    124.84 o 
   5  -5  13      115.20      130.81    285.28 o 
   6  -5  13        8.55     -105.78    102.07 o 
   7  -5  13      363.84      404.63    198.88 o 
  -8  -4  13       86.32       -2.41    159.52 o 
  -7  -4  13        1.26      -13.66    151.08 o 
  -6  -4  13      265.82       61.48    145.86 o 
  -5  -4  13      424.69      482.57    155.49 o 
  -4  -4  13      104.76      116.12    125.77 o 
  -3  -4  13      752.38      688.32    151.07 o 
  -2  -4  13      815.18      898.36    120.94 o 
  -1  -4  13     1318.89     1469.12    347.77 o 
   0  -4  13      950.32     1109.93    222.40 o 
   1  -4  13      289.60      334.87     78.18 o 
   2  -4  13      336.97      279.96     88.78 o 
   3  -4  13      376.17      362.35     94.45 o 
   4  -4  13      832.11      815.39    113.89 o 
   5  -4  13     1753.93     1622.79    201.51 o 
   6  -4  13       30.30       86.45    106.52 o 
   7  -4  13      430.84      498.50    122.90 o 
   8  -4  13      171.54      231.04    188.45 o 
  -8  -3  13        9.47     -123.34    137.81 o 
  -7  -3  13      175.07      128.98    135.01 o 
  -6  -3  13       73.94       51.83    134.61 o 
  -5  -3  13       33.89      -14.06    112.51 o 
  -4  -3  13      516.21      521.94    141.02 o 
  -2  -3  13      309.74      433.24    116.34 o 
  -1  -3  13     1942.54     2014.72    135.29 o 
   0  -3  13        0.15      -57.87     82.91 o 
   1  -3  13        0.76       58.26    113.71 o 
   2  -3  13      268.91      181.22    114.92 o 
   3  -3  13      532.73      518.71     90.91 o 
   4  -3  13     1951.20     1843.75    123.18 o 
   5  -3  13        7.78      -40.62     94.30 o 
   6  -3  13      124.29       78.05     99.54 o 
   7  -3  13      938.42      981.35    215.57 o 
   8  -3  13       46.54      -52.27    108.40 o 
  -7  -2  13        4.25       47.81    134.20 o 
  -6  -2  13       94.08       32.55    129.78 o 
  -5  -2  13       78.97      100.85    124.56 o 
  -3  -2  13        5.97       80.29    104.46 o 
  -2  -2  13        5.30      -57.78    101.15 o 
  -1  -2  13        0.47       36.71     86.78 o 
   0  -2  13       85.98       74.67     78.73 o 
   1  -2  13     2567.16     2626.63    182.40 o 
   2  -2  13     1853.14     1710.11    171.96 o 
   3  -2  13        3.20       46.61    120.54 o 
   4  -2  13      959.85     1003.31    143.43 o 
   5  -2  13       39.38       74.38     86.73 o 
   6  -2  13      122.41      179.14     98.45 o 
   7  -2  13      113.04     -135.43     93.21 o 
   8  -2  13       39.04       39.58    101.00 o 
   9  -2  13      349.33      201.31    171.97 o 
  -5  -1  13      475.18      527.30    130.97 o 
  -4  -1  13      602.02      632.47    126.98 o 
  -3  -1  13     1444.85     1822.79    343.76 o 
  -2  -1  13        0.15      -22.81     92.20 o 
  -1  -1  13       40.49       36.49    134.20 o 
   0  -1  13     1223.64     1205.84    152.27 o 
   1  -1  13     3246.09     3172.72    192.05 o 
   3  -1  13        1.09      -40.58    103.26 o 
   4  -1  13        3.48       -1.61    108.89 o 
   5  -1  13        1.11      -69.51    107.27 o 
   6  -1  13      856.53      708.00    154.28 o 
   7  -1  13      605.11      742.96    149.06 o 
   8  -1  13       25.36       36.57    157.91 o 
   9  -1  13      506.05      300.15    181.22 o 
  10  -1  13      324.95      414.67    196.87 o 
  -7   0  13       56.92      226.62    140.63 o 
  -5   0  13        8.79      -66.10    111.09 o 
  -4   0  13      257.23      255.84    115.52 o 
  -3   0  13        1.63      -62.54     98.97 o 
  -2   0  13       28.50       49.82    138.62 o 
  -1   0  13      354.87      515.51    133.39 o 
   0   0  13      119.28       81.97    112.51 o 
   1   0  13     1703.45     1537.34    156.29 o 
   2   0  13      235.75      261.18    128.98 o 
   3   0  13       13.41       18.48    110.10 o 
   4   0  13      402.26      132.60    116.93 o 
   5   0  13      326.84      208.14    121.35 o 
   6   0  13     1042.79      892.02    146.65 o 
   7   0  13      210.56      291.31    146.26 o 
   8   0  13       36.95      -95.22    151.07 o 
   9   0  13       52.18     -118.12    161.51 o 
  10   0  13      322.08      386.54    194.48 o 
  -7   1  13       17.52      167.56    158.72 o 
  -6   1  13       15.37       94.02    133.80 o 
  -4   1  13       79.84      119.74    137.82 o 
  -3   1  13       11.81      -50.22    128.17 o 
  -2   1  13     2360.85     2582.84    195.26 o 
  -1   1  13     1452.87     1309.50    155.89 o 
   0   1  13     1642.83     1580.73    170.75 o 
   1   1  13       15.15      -79.55    118.52 o 
   2   1  13       96.48       12.45    121.35 o 
   3   1  13      770.12      644.12    132.59 o 
   4   1  13     2388.08     2247.72    188.43 o 
   5   1  13      347.44       96.84    132.20 o 
   6   1  13        7.53       41.79    120.54 o 
   7   1  13       19.03      121.35    134.61 o 
   8   1  13       76.21      -77.94    129.77 o 
   9   1  13       40.58       32.95    169.16 o 
  10   1  13       42.19     -138.61    177.58 o 
  -7   2  13       13.99      129.78    155.10 o 
  -6   2  13      337.28      405.43    156.29 o 
  -5   2  13      384.55      420.70    131.38 o 
  -3   2  13      536.79      423.11    138.61 o 
  -2   2  13     1812.86     1970.09    174.77 o 
  -1   2  13     2540.36     2285.52    179.99 o 
   0   2  13       25.91     -155.89    118.92 o 
   1   2  13        8.17        0.00    121.35 o 
   2   2  13      451.80      628.05    130.98 o 
   3   2  13     1811.80     1807.74    178.39 o 
   4   2  13     3199.19     2791.40    202.90 o 
   5   2  13      379.62      341.94    130.99 o 
   6   2  13       24.91     -200.69    133.79 o 
   7   2  13        2.26       32.15    129.78 o 
   8   2  13       17.32       38.17    157.91 o 
   9   2  13       18.58      -46.61    148.25 o 
  10   2  13        0.28      -95.62    180.40 o 
  -7   3  13      268.85      387.35    190.86 o 
  -6   3  13       62.96      -93.21    144.24 o 
  -5   3  13      107.07      287.30    153.09 o 
  -4   3  13      332.71      427.53    127.76 o 
  -2   3  13        4.29     -125.35    117.32 o 
  -1   3  13      366.62      532.39    139.82 o 
   0   3  13        5.17      -84.37    118.92 o 
   1   3  13      274.91      298.55    132.60 o 
   2   3  13     1696.33     1907.82    173.16 o 
   3   3  13       12.40       90.01    120.54 o 
   4   3  13      471.60      412.66    133.79 o 
   5   3  13        0.71       26.12    117.33 o 
   6   3  13       20.33      -83.57    127.36 o 
   7   3  13     1036.17      970.76    170.35 o 
   8   3  13       46.92       45.00    142.24 o 
   9   3  13        1.43      -69.10    170.35 o 
  10   3  13        1.03       10.04    177.60 o 
  -6   4  13       97.44      145.06    177.20 o 
  -5   4  13       96.92       -0.80    154.70 o 
  -4   4  13      162.90       29.74    144.25 o 
  -3   4  13      234.55      233.45    138.22 o 
  -2   4  13      134.32       37.37    116.93 o 
  -1   4  13      136.95      191.67    120.54 o 
   0   4  13     1038.59     1062.81    157.49 o 
   1   4  13     3425.41     3171.11    203.30 o 
   2   4  13     1729.31     1948.80    190.04 o 
   3   4  13     1118.35     1244.41    161.51 o 
   4   4  13       18.02       36.16    144.65 o 
   5   4  13       65.68      109.70    136.21 o 
   6   4  13     1443.50     1587.57    200.48 o 
   7   4  13      458.63      341.14    171.17 o 
   8   4  13        1.84      109.29    157.11 o 
   9   4  13        1.11       75.14    164.74 o 
  10   4  13        0.38      121.35    171.57 o 
  -5   5  13      109.76      214.57    182.02 o 
  -4   5  13      201.75      342.74    169.56 o 
  -3   5  13       67.75      159.92    151.48 o 
  -2   5  13       71.51      227.83    126.17 o 
  -1   5  13       14.85       90.01    109.29 o 
   0   5  13      352.77      255.55    132.20 o 
   1   5  13      606.24      759.43    154.68 o 
   2   5  13     1365.72     1674.35    181.20 o 
   3   5  13      537.66      474.94    151.87 o 
   4   5  13      738.71      709.21    161.11 o 
   5   5  13      309.41      143.44    147.06 o 
   6   5  13      224.17      215.77    171.57 o 
   7   5  13      160.36      123.36    157.91 o 
   8   5  13       63.56     -225.43    166.74 o 
   9   5  13      208.71      251.13    180.01 o 
  10   5  13        1.15      -79.55    192.45 o 
  -5   6  13        8.34      -94.42    161.91 o 
  -4   6  13       49.06      101.66    175.19 o 
  -3   6  13        0.37       10.45    141.03 o 
  -2   6  13        2.05      103.67    149.48 o 
  -1   6  13     1611.84     2068.93    217.80 o 
   0   6  13      320.32      266.80    138.62 o 
   1   6  13       80.99      148.58    140.84 o 
   2   6  13       13.15       84.50     89.58 o 
   3   6  13      227.71      292.12    161.53 o 
   4   6  13     2166.89     2381.15    220.21 o 
   5   6  13      569.24      129.38    174.39 o 
   6   6  13       43.91     -215.79    169.55 o 
   7   6  13      323.85      403.82    197.27 o 
   8   6  13       68.43      276.05    199.30 o 
   9   6  13       48.87     -255.17    171.96 o 
  10   6  13        8.98     -118.12    183.61 o 
  -4   7  13       20.22       87.59    173.18 o 
  -3   7  13       40.34      358.42    172.38 o 
  -2   7  13       72.41       81.97    143.44 o 
  -1   7  13       64.71      -95.22    127.76 o 
   0   7  13      385.96      499.44    167.54 o 
   1   7  13        3.57      -84.37    117.72 o 
   2   7  13      410.10      475.55    105.13 o 
   3   7  13     1175.07     1034.28    226.62 o 
   4   7  13      269.46      281.86    101.73 o 
   5   7  13       67.46      118.57    113.91 o 
   6   7  13      135.68      310.58    101.91 o 
   7   7  13      660.28      429.54    212.18 o 
   8   7  13      346.21      248.72    194.88 o 
   9   7  13       92.97       62.28    200.10 o 
  -2   8  13       66.67     -157.90    151.47 o 
  -1   8  13      315.05      181.22    174.79 o 
   0   8  13        8.25       25.72    142.64 o 
   1   8  13       36.33        8.44    143.04 o 
   2   8  13        3.17      102.06    140.23 o 
   3   8  13       55.07       27.73    107.68 o 
   4   8  13      102.18      122.80    107.10 o 
   5   8  13      219.15      343.55    115.65 o 
   6   8  13      125.52      -44.99     98.68 o 
   7   8  13       38.67       29.33    210.55 o 
   8   8  13       43.68      -19.29    195.28 o 
   9   8  13       50.55      -16.07    224.21 o 
  -1   9  13       58.06      151.08    165.95 o 
   0   9  13        0.66      112.11    159.12 o 
   1   9  13      182.12       44.60    151.48 o 
   2   9  13      113.27      129.78    161.13 o 
   3   9  13      256.80      355.20    161.53 o 
   4   9  13      265.82      264.73    116.34 o 
   5   9  13      269.59      260.02    117.88 o 
   6   9  13      334.77      198.09    214.57 o 
   7   9  13      116.32      137.82    224.21 o 
   8   9  13       25.55      223.41    240.69 o 
   2  10  13       18.05      -67.50    161.51 o 
   3  10  13      105.60      169.56    167.96 o 
   4  10  13      112.96       29.74    157.91 o 
   5  10  13      280.66      210.12    125.68 o 
   6  10  13      197.04      499.04    242.31 o 
  -3  -9  14        1.74      -12.96    211.16 o 
  -2  -9  14      461.10      517.86    121.49 o 
  -1  -9  14      211.54      235.28     87.94 o 
   0  -9  14      183.74      222.37     93.67 o 
  -5  -8  14      190.17      311.00    216.98 o 
  -4  -8  14      159.80      365.25    212.96 o 
  -3  -8  14       51.89     -137.41    183.61 o 
  -2  -8  14       42.67      174.94    114.50 o 
  -1  -8  14        2.81      -56.33     89.14 o 
   0  -8  14        1.07       70.65     90.44 o 
   1  -8  14        0.38      104.69     90.68 o 
   2  -8  14        7.79      134.13    117.91 o 
   3  -8  14       22.93       24.56    114.58 o 
  -6  -7  14       42.33      -69.51    176.78 o 
  -5  -7  14      153.75      -72.72    163.52 o 
  -4  -7  14      211.10      274.04    184.83 o 
  -3  -7  14      244.21      262.78    167.15 o 
  -2  -7  14        6.24      -78.68    175.00 o 
  -1  -7  14      476.69      506.09     92.31 o 
   0  -7  14        1.90       38.33     83.76 o 
   1  -7  14      273.47      270.58     89.64 o 
   2  -7  14      380.98      346.55    111.21 o 
   3  -7  14      211.34      196.13    122.95 o 
   4  -7  14       72.79      219.74    180.61 o 
  -7  -6  14       21.75      124.16    178.40 o 
  -6  -6  14       24.42      -95.22    170.35 o 
  -5  -6  14        5.32       34.15    149.07 o 
  -4  -6  14      151.31       74.74    161.93 o 
  -3  -6  14      177.74       83.58    143.44 o 
  -1  -6  14        0.58       81.33     77.36 o 
   0  -6  14      503.81      546.20     93.23 o 
   1  -6  14       24.13       82.91     80.68 o 
   2  -6  14      381.81      509.04    109.14 o 
   3  -6  14      904.03      807.91    142.83 o 
   4  -6  14      143.50       64.06    113.05 o 
   5  -6  14      110.20       87.51    222.00 o 
   6  -6  14       15.06       71.52    195.68 o 
  -7  -5  14       18.58     -115.71    170.35 o 
  -6  -5  14        5.31      -65.09    140.22 o 
  -5  -5  14      259.79      286.49    150.28 o 
  -4  -5  14       30.26      -71.52    129.37 o 
  -3  -5  14      129.55      117.73    141.44 o 
  -2  -5  14      118.58      157.34    105.10 o 
  -1  -5  14       42.20      -49.96    101.20 o 
   0  -5  14      123.21       90.08    101.65 o 
   1  -5  14      275.13      316.39     82.56 o 
   2  -5  14       94.51      123.20     94.16 o 
   3  -5  14        4.53       83.27     98.16 o 
   4  -5  14        2.13      129.18    102.92 o 
   5  -5  14        5.10     -109.50    108.17 o 
   6  -5  14       15.93       16.55    117.36 o 
   7  -5  14        0.29       71.93    167.15 o 
  -7  -4  14        0.46        0.80    156.71 o 
  -6  -4  14        0.15       39.38    138.22 o 
  -5  -4  14       74.40      272.43    138.62 o 
  -4  -4  14       69.92       37.77    122.15 o 
  -2  -4  14       10.12       35.44     99.00 o 
  -1  -4  14       60.36      156.70     97.74 o 
   0  -4  14      648.77      652.74    125.37 o 
   1  -4  14     1766.18     1940.76    200.89 o 
   2  -4  14      331.51      367.31     93.76 o 
   3  -4  14       23.54      128.57     88.49 o 
   4  -4  14      191.82      282.50    102.66 o 
   5  -4  14       37.01       -0.80    146.66 o 
   6  -4  14       46.88      -62.51    226.43 o 
   7  -4  14      115.36      128.91    118.88 o 
  -8  -3  14       25.55       -3.62    158.72 o 
  -7  -3  14       26.22      -94.42    146.65 o 
  -6  -3  14        6.85       39.78    143.85 o 
  -5  -3  14        0.47       -4.82    132.20 o 
  -3  -3  14      614.67      623.13    126.70 o 
  -2  -3  14        5.73       92.94    104.53 o 
  -1  -3  14       58.22      -68.70    102.39 o 
   0  -3  14      134.89      111.66     99.23 o 
   1  -3  14      130.68      185.64    138.62 o 
   2  -3  14      149.57      162.33    136.61 o 
   3  -3  14      256.50      242.69    127.78 o 
   4  -3  14      363.14      444.20    155.09 o 
   5  -3  14      343.48      315.64    107.00 o 
   6  -3  14      540.42      622.71    204.12 o 
   7  -3  14      265.45      306.25    123.76 o 
   8  -3  14        0.42     -169.51    113.00 o 
  -7  -2  14      222.85      342.34    159.92 o 
  -5  -2  14       33.27      -66.05    137.57 o 
  -4  -2  14       46.98      212.01    131.55 o 
  -3  -2  14      209.00      278.47    114.92 o 
  -2  -2  14        2.34      -25.27    101.07 o 
   0  -2  14     1076.17      872.33    151.87 o 
   1  -2  14      352.16      245.51    141.03 o 
   2  -2  14       51.07       -8.44    116.93 o 
   3  -2  14     2058.91     2234.06    193.25 o 
   4  -2  14      721.93      647.34    154.68 o 
   5  -2  14      295.72      413.06    147.45 o 
   6  -2  14      417.97      468.51    141.83 o 
   7  -2  14       15.04     -147.38     98.25 o 
   8  -2  14      279.45      267.56    179.41 o 
   9  -2  14       99.72      121.35    184.83 o 
  -6  -1  14       79.26      -32.29    142.78 o 
  -5  -1  14       31.27      156.71    135.24 o 
  -4  -1  14       22.55       28.53    121.60 o 
  -3  -1  14       23.12      -69.37    109.86 o 
  -2  -1  14      122.19       82.67    108.38 o 
  -1  -1  14      845.46      684.30    154.28 o 
   0  -1  14       25.35     -192.25    128.17 o 
   1  -1  14      638.71      666.22    152.27 o 
   2  -1  14     1076.20      959.11    148.66 o 
   3  -1  14     4465.07     4261.60    238.25 o 
   4  -1  14     1370.23     1492.34    166.33 o 
   5  -1  14      122.60       22.50    120.95 o 
   6  -1  14       75.55       -2.41    141.03 o 
   7  -1  14       10.48      -84.37    147.85 o 
   8  -1  14      445.49      500.25    184.82 o 
   9  -1  14      747.80      494.62    190.44 o 
  -5   0  14       11.51       87.71    123.89 o 
  -4   0  14       28.07      -48.22    116.34 o 
  -3   0  14        5.86     -107.97     92.30 o 
  -2   0  14      763.02      767.87    171.16 o 
  -1   0  14       11.51       89.60    128.58 o 
   0   0  14       24.66     -173.97    129.37 o 
   1   0  14      648.80      769.88    143.83 o 
   2   0  14        4.76      -38.57    126.57 o 
   3   0  14      217.82      209.34    133.40 o 
   4   0  14      332.98      279.66    124.96 o 
   5   0  14      729.32      412.66    136.60 o 
   6   0  14      629.81      508.68    156.69 o 
   7   0  14      191.99      217.38    155.10 o 
   8   0  14       27.04     -116.51    161.11 o 
   9   0  14      793.18      708.00    199.28 o 
  -7   1  14      160.25       87.19    155.10 o 
  -6   1  14      106.06      116.93    143.85 o 
  -4   1  14       26.46       54.24    153.49 o 
  -3   1  14       36.33      -17.68    143.85 o 
  -2   1  14      896.31      981.61    169.95 o 
  -1   1  14       48.16      -68.70    136.60 o 
   0   1  14      395.57      517.52    147.45 o 
   1   1  14     1163.12     1288.20    172.76 o 
   2   1  14     1664.82     1606.45    168.74 o 
   3   1  14       52.24      -37.77    125.37 o 
   4   1  14       35.28       30.14    131.39 o 
   5   1  14      470.48      452.03    141.42 o 
   6   1  14     2489.13     2351.01    212.58 o 
   7   1  14      453.36      332.30    151.48 o 
   8   1  14      121.19       49.82    144.65 o 
   9   1  14      337.96       72.33    179.61 o 
  10   1  14       13.68     -271.80    181.20 o 
  -6   2  14        6.04      158.31    152.69 o 
  -5   2  14       22.63      192.87    141.44 o 
  -3   2  14      109.50      251.94    145.46 o 
  -2   2  14       80.25      114.52    137.82 o 
  -1   2  14      751.11      826.53    160.31 o 
   0   2  14        4.83     -120.53    129.77 o 
   1   2  14     1967.11     1837.07    176.38 o 
   2   2  14      317.70      296.54    141.84 o 
   3   2  14       91.57      -55.44    130.58 o 
   4   2  14       99.24      101.25    117.73 o 
   5   2  14      504.28      478.15    153.88 o 
   6   2  14     1173.45     1067.23    175.98 o 
   7   2  14      349.18      327.88    152.69 o 
   8   2  14       44.26      -67.10    159.91 o 
   9   2  14        4.52      -70.71    174.77 o 
  10   2  14       44.24     -124.95    184.41 o 
  -6   3  14      247.54      429.13    158.30 o 
  -5   3  14      586.11      490.20    169.55 o 
  -4   3  14      225.88      387.35    152.29 o 
  -2   3  14      559.70      645.33    153.08 o 
  -1   3  14      250.90      320.65    137.82 o 
   0   3  14      266.77      370.07    141.03 o 
   1   3  14      738.71      795.19    146.65 o 
   2   3  14        1.12        8.84    122.15 o 
   3   3  14     1511.23     1419.18    181.20 o 
   4   3  14     2438.22     2398.02    212.18 o 
   5   3  14      131.70       93.62    127.37 o 
   6   3  14       75.88       85.59    142.64 o 
   7   3  14      643.29      610.33    163.12 o 
   8   3  14      160.76      101.25    158.72 o 
   9   3  14      754.31      559.31    183.61 o 
  10   3  14       26.52       21.70    187.65 o 
  -5   4  14      653.06      661.00    190.84 o 
  -4   4  14      430.90      438.78    167.54 o 
  -3   4  14        9.64      142.64    137.82 o 
  -2   4  14        5.86       35.76    117.33 o 
  -1   4  14       85.82       47.01    131.39 o 
   0   4  14        2.49       24.91    135.01 o 
   1   4  14      153.95       96.84    137.42 o 
   2   4  14      164.51      184.83    144.25 o 
   3   4  14     2536.59     2700.19    214.59 o 
   4   4  14     3890.05     3770.60    241.51 o 
   5   4  14     2578.48     2240.08    207.76 o 
   6   4  14       31.32      -38.57    155.10 o 
   7   4  14       10.24      -73.93    147.45 o 
   8   4  14     1422.36     1257.67    206.11 o 
   9   4  14     1190.74     1327.58    235.48 o 
  10   4  14      360.48      603.90    217.40 o 
  -5   5  14        2.17      -68.30    173.97 o 
  -4   5  14       83.35       88.40    167.56 o 
  -3   5  14        9.65      153.90    138.62 o 
  -2   5  14      280.46      151.48    145.86 o 
  -1   5  14      120.32      209.75    117.73 o 
   0   5  14       15.77      -64.28    128.57 o 
   1   5  14      295.66      206.13    144.25 o 
   2   5  14      333.15      243.10    151.08 o 
   3   5  14     1322.75     1161.24    193.25 o 
   4   5  14     1555.40     1281.37    187.63 o 
   5   5  14        1.25      -87.18    144.24 o 
   6   5  14      329.66      462.48    188.43 o 
   7   5  14        4.10     -238.65    159.10 o 
   8   5  14      416.52      392.17    182.82 o 
   9   5  14      460.74      523.95    219.41 o 
  10   5  14      326.62      177.60    198.09 o 
  -4   6  14       68.98       49.02    177.60 o 
  -3   6  14       78.84       98.04    149.88 o 
  -2   6  14      653.55      854.25    175.17 o 
  -1   6  14      474.98      297.74    143.85 o 
   0   6  14        3.80      116.93    126.17 o 
   1   6  14      653.92      687.69    116.78 o 
   2   6  14       43.48       46.89     91.61 o 
   3   6  14        2.35     -163.92    157.49 o 
   4   6  14        5.57     -175.17    148.25 o 
   5   6  14      681.67      740.55    206.91 o 
   6   6  14     1072.18      880.36    212.58 o 
   7   6  14        9.43       63.49    190.06 o 
   8   6  14      400.31      -48.61    194.86 o 
   9   6  14        0.28        3.21    208.54 o 
  -3   7  14       33.48       29.74    161.53 o 
  -2   7  14      373.23      315.42    162.33 o 
  -1   7  14      103.53      210.95    149.88 o 
   0   7  14      156.41      303.37    164.34 o 
   1   7  14      175.38      205.73    135.41 o 
   2   7  14      199.87      211.36    126.37 o 
   3   7  14       18.22      164.74    161.13 o 
   4   7  14        0.78       23.41    139.02 o 
   5   7  14      106.96       70.13     96.31 o 
   6   7  14     1186.30     1101.98    129.17 o 
   7   7  14     1295.85     1166.87    227.04 o 
   8   7  14      266.29      532.39    227.04 o 
   9   7  14        0.61      -86.78    216.19 o 
  -1   8  14       35.02      -93.61    148.66 o 
   0   8  14      131.19       53.04    147.47 o 
   1   8  14      175.53      227.83    162.33 o 
   2   8  14        4.14      -69.10    136.60 o 
   3   8  14        3.51       19.03    103.98 o 
   4   8  14      321.07      280.20    142.84 o 
   5   8  14       10.23       94.12    149.67 o 
   6   8  14      243.77      267.71    110.94 o 
   7   8  14       39.84      -73.52    200.08 o 
   8   8  14      137.88      -76.34    220.21 o 
   1   9  14      174.19      234.26    163.14 o 
   2   9  14       39.51       88.40    142.64 o 
   3   9  14      283.75       35.36    147.47 o 
   4   9  14      630.44      862.52    141.12 o 
   5   9  14      283.71      228.70    124.42 o 
   6   9  14       28.82     -102.85    212.58 o 
  -3  -8  15      171.83      137.82    182.42 o 
  -2  -8  15      109.40      108.62     88.10 o 
  -1  -8  15       27.41       86.93     89.90 o 
   0  -8  15        3.05     -101.27     88.54 o 
   1  -8  15       33.97      -69.50     86.46 o 
  -5  -7  15       11.27      -98.43    166.33 o 
  -4  -7  15       51.71      146.66    188.85 o 
  -3  -7  15       42.29      364.44    178.40 o 
  -2  -7  15      226.03      213.72    128.78 o 
  -1  -7  15        3.89       42.36    101.30 o 
   0  -7  15        3.10      100.28     85.66 o 
   1  -7  15      210.88      176.84    127.46 o 
   2  -7  15       29.96       56.47    111.44 o 
   3  -7  15      473.68      574.74    292.92 o 
  -6  -6  15       19.80     -116.11    177.58 o 
  -5  -6  15       20.15      -79.95    166.33 o 
  -4  -6  15       41.03      -15.67    167.15 o 
  -2  -6  15       69.33        9.58    113.98 o 
  -1  -6  15       49.42      131.25    123.44 o 
   0  -6  15       34.14       39.90     82.99 o 
   1  -6  15       57.73      237.20    114.03 o 
   2  -6  15       73.48       50.30    156.50 o 
   3  -6  15        9.03      226.31    120.82 o 
   4  -6  15        3.32      -64.91    104.23 o 
   5  -6  15       18.95       29.41    176.59 o 
  -6  -5  15       43.52       57.06    163.14 o 
  -5  -5  15        0.07       26.12    144.65 o 
  -4  -5  15       23.70       53.44    139.83 o 
  -3  -5  15       30.53       60.49    131.41 o 
  -2  -5  15      137.68      113.85    129.53 o 
  -1  -5  15       48.76       25.06    108.53 o 
   0  -5  15      115.29      116.64    116.60 o 
   1  -5  15      356.59      277.65    166.75 o 
   2  -5  15      315.70      219.97    106.35 o 
   3  -5  15        1.39      -39.37    100.78 o 
   4  -5  15      319.23      164.83    237.27 o 
   5  -5  15       45.42     -114.76    115.44 o 
   6  -5  15       53.78      110.06    123.79 o 
  -6  -4  15      180.64      -34.96    152.69 o 
  -5  -4  15       97.74      165.14    142.64 o 
  -4  -4  15       33.51      -10.32    131.15 o 
  -3  -4  15      207.21      213.77    137.30 o 
  -2  -4  15       15.65       80.12    130.18 o 
  -1  -4  15      121.61      163.49    111.31 o 
   0  -4  15      273.77      272.85    106.81 o 
   1  -4  15      186.89      360.83    162.33 o 
   2  -4  15      501.68      367.26    158.72 o 
   3  -4  15      168.54       96.25    101.55 o 
   4  -4  15       55.62       14.35    108.05 o 
   5  -4  15       14.94       13.22    107.07 o 
   6  -4  15        3.09     -147.22     98.15 o 
  -7  -3  15        0.96       32.55    161.53 o 
  -5  -3  15      125.46      208.67    158.37 o 
  -4  -3  15      324.37      361.51    153.96 o 
  -3  -3  15        0.37        5.94    123.16 o 
  -2  -3  15       25.51      -70.31    109.33 o 
  -1  -3  15       48.88       32.19    213.15 o 
   0  -3  15       18.52      -56.65    149.46 o 
   1  -3  15       24.18       79.56    150.68 o 
   2  -3  15        0.47     -172.76    136.60 o 
   3  -3  15        3.83       28.53    141.84 o 
   4  -3  15       75.85      -43.79    131.38 o 
   5  -3  15       27.90        8.04    132.20 o 
   6  -3  15       98.27       19.91    113.78 o 
   7  -3  15       40.39     -105.36    107.31 o 
  -7  -2  15       54.26       -4.33    161.06 o 
  -6  -2  15       84.76       43.77    151.83 o 
  -5  -2  15      663.69     1188.58    177.59 o 
  -4  -2  15      315.33      376.84    148.55 o 
  -3  -2  15      133.35       94.13    121.16 o 
  -2  -2  15       21.30      -34.36    116.30 o 
  -1  -2  15       22.54      -70.31    155.89 o 
   0  -2  15      103.29       62.68    135.41 o 
   1  -2  15       22.92     -131.38    121.74 o 
   2  -2  15       46.64       90.81    126.57 o 
   3  -2  15       95.93       83.98    147.47 o 
   4  -2  15      648.44      693.14    151.07 o 
   5  -2  15      514.78      515.11    147.85 o 
   6  -2  15      343.17      122.95    139.03 o 
   7  -2  15      246.97      317.43    169.16 o 
   8  -2  15        4.38     -243.47    162.32 o 
  -6  -1  15       33.30     -189.06    325.04 o 
  -5  -1  15       44.44      144.70    138.47 o 
  -4  -1  15      347.29      413.31    133.00 o 
  -3  -1  15       34.24      -34.35    112.79 o 
  -2  -1  15       31.27      250.73    159.92 o 
  -1  -1  15       42.63      -40.58    139.82 o 
   0  -1  15        3.41      -30.94    145.46 o 
   1  -1  15       19.40      -65.09    127.36 o 
   2  -1  15       96.22      146.66    131.39 o 
   3  -1  15        4.45      106.08    125.77 o 
   4  -1  15       16.65      124.56    145.06 o 
   5  -1  15      523.51      504.67    160.71 o 
   6  -1  15      750.24      534.00    150.66 o 
   7  -1  15       85.12       -1.61    142.24 o 
   8  -1  15       47.89     -213.94    142.63 o 
  -5   0  15       66.46      183.46    138.35 o 
  -4   0  15        6.02      -61.25    113.71 o 
  -3   0  15       39.92      103.67    169.97 o 
  -2   0  15       14.10       47.81    155.90 o 
  -1   0  15       64.56        0.00    152.69 o 
   0   0  15       45.99     -149.06    124.15 o 
   1   0  15       43.78        2.81    143.85 o 
   2   0  15        1.42       49.02    125.37 o 
   3   0  15      894.29     1008.93    167.94 o 
   4   0  15       62.10        8.84    139.43 o 
   5   0  15      165.26      315.42    142.24 o 
   6   0  15      277.00       85.99    153.09 o 
   7   0  15       42.24      -14.46    136.21 o 
   8   0  15      114.90       76.34    157.11 o 
   9   0  15      202.96      144.25    186.84 o 
  -6   1  15      198.85      493.42    164.33 o 
  -4   1  15      159.84      126.57    165.14 o 
  -3   1  15      249.98      112.91    162.73 o 
  -2   1  15      125.66        6.83    153.90 o 
  -1   1  15        2.35      -51.03    132.59 o 
   0   1  15       11.02     -183.81    122.54 o 
   1   1  15        7.47      -92.81    136.20 o 
   2   1  15        6.00      229.84    136.21 o 
   3   1  15       46.47       30.94    139.43 o 
   4   1  15      919.78      668.63    161.51 o 
   5   1  15      296.89      261.58    139.83 o 
   6   1  15      118.63       59.87    137.02 o 
   7   1  15       12.45     -238.65    159.10 o 
   8   1  15      113.40       91.61    158.31 o 
   9   1  15     1206.56     1023.80    220.21 o 
  -6   2  15        1.97       22.91    160.73 o 
  -5   2  15       13.54      131.39    147.87 o 
  -3   2  15        5.17      -68.30    145.84 o 
  -2   2  15       14.85      -13.66    150.28 o 
  -1   2  15      102.03      -77.94    146.25 o 
   0   2  15      263.09       14.87    148.27 o 
   1   2  15      130.00      243.50    150.68 o 
   2   2  15       97.22       30.54    129.78 o 
   3   2  15      446.35      558.50    161.91 o 
   4   2  15     1017.80      814.88    157.90 o 
   5   2  15       30.34      -24.51    129.78 o 
   6   2  15       53.25       36.16    135.81 o 
   7   2  15       20.88     -210.33    140.22 o 
   8   2  15      261.43      276.05    179.61 o 
   9   2  15      955.31     1087.32    222.22 o 
  -5   3  15       66.66      137.82    156.71 o 
  -4   3  15      311.60      293.72    137.82 o 
  -2   3  15      188.51      168.36    147.87 o 
  -1   3  15      245.15      146.26    130.59 o 
   0   3  15        1.49      -53.84    143.03 o 
   1   3  15        0.82     -191.24    136.60 o 
   2   3  15       60.94      132.60    151.48 o 
   3   3  15      104.40       62.68    147.06 o 
   4   3  15      442.83      447.62    151.87 o 
   5   3  15      184.10      329.89    159.52 o 
   6   3  15      222.77       68.31    164.74 o 
   7   3  15      216.78      229.44    161.13 o 
   8   3  15       11.96     -100.04    158.30 o 
   9   3  15       76.15     -235.64    157.09 o 
  -4   4  15       96.63      122.95    142.64 o 
  -3   4  15      265.02      372.08    159.12 o 
  -1   4  15      234.62      206.53    145.46 o 
   0   4  15        6.12       -8.04    126.57 o 
   1   4  15       69.90     -201.69    137.00 o 
   2   4  15        6.50      -96.02    128.57 o 
   3   4  15      269.34      297.34    149.07 o 
   4   4  15      385.58      413.06    151.07 o 
   5   4  15      164.57      231.45    173.98 o 
   6   4  15     1112.54      948.67    182.40 o 
   7   4  15      985.33     1139.15    212.98 o 
   8   4  15       59.14      -70.31    167.54 o 
   9   4  15       39.83      -74.33    192.85 o 
  -4   5  15        6.53      164.74    156.31 o 
  -3   5  15      124.94      207.74    164.74 o 
  -2   5  15       23.27      156.31    135.01 o 
  -1   5  15       20.25      119.34    122.15 o 
   0   5  15      151.80      103.67    147.87 o 
   1   5  15      151.28      -16.47    149.88 o 
   2   5  15        9.67     -149.06    143.03 o 
   3   5  15      480.09      416.68    176.78 o 
   4   5  15      357.60      353.60    185.23 o 
   5   5  15       34.62     -244.08    162.72 o 
   6   5  15      470.34      419.49    198.48 o 
   7   5  15       95.11     -209.77    182.40 o 
   8   5  15       46.50     -151.87    173.57 o 
   9   5  15      363.57      576.18    226.64 o 
  -3   6  15       12.85      -62.27    166.33 o 
  -2   6  15       25.22      -91.20    130.98 o 
  -1   6  15      180.56      372.88    145.46 o 
   0   6  15      332.61      404.22    161.11 o 
   1   6  15      744.72      670.95    116.61 o 
   2   6  15      303.64      241.09    178.40 o 
   3   6  15       25.16      -99.64    165.53 o 
   4   6  15       45.23      -99.24    157.49 o 
   5   6  15       42.39     -227.04    179.99 o 
   6   6  15      249.98       55.05    197.29 o 
   7   6  15        0.33     -251.91    167.94 o 
   8   6  15      385.88      577.39    209.77 o 
  -1   7  15        0.17      102.86    163.94 o 
   0   7  15        5.15       50.23    136.21 o 
   1   7  15       34.45      109.29    151.89 o 
   2   7  15       11.59      -32.04    106.23 o 
   3   7  15       38.69       -1.30    102.52 o 
   4   7  15      355.67      283.15    108.09 o 
   5   7  15       28.77       57.34     98.25 o 
   6   7  15        8.98     -178.79    198.88 o 
   7   7  15        9.94      115.32    193.67 o 
   8   7  15      498.35      347.16    236.67 o 
   0   8  15        1.96      166.35    158.72 o 
   1   8  15       74.78      210.15    161.13 o 
   2   8  15       63.03      231.04    142.64 o 
   3   8  15      342.82      295.36    120.73 o 
   4   8  15      480.55      364.42    120.82 o 
   5   8  15        9.27      144.94    114.44 o 
   6   8  15      255.02      236.53    116.11 o 
  -2  -7  16      160.12      207.22    136.20 o 
  -1  -7  16       42.17      124.16    121.88 o 
   0  -7  16      246.93      251.12    101.10 o 
   1  -7  16      126.79       81.37    171.37 o 
  -3  -6  16      147.78      155.23    129.10 o 
  -2  -6  16       30.62       88.27    242.49 o 
  -1  -6  16        2.23     -102.13    118.18 o 
   0  -6  16       11.31      -90.47    124.63 o 
   1  -6  16       87.70        2.81    171.17 o 
   2  -6  16      205.46      352.51    128.53 o 
   3  -6  16      451.93      494.10    135.77 o 
  -4  -5  16      805.85      719.05    159.72 o 
  -3  -5  16       23.30      190.27    198.90 o 
  -2  -5  16       28.07      -23.68    118.60 o 
  -1  -5  16       25.98     -128.04    109.22 o 
   0  -5  16      281.62      256.48    123.16 o 
   1  -5  16       28.57     -160.71    167.54 o 
   2  -5  16       22.24     -188.03    157.90 o 
   3  -5  16      670.29      798.68    137.79 o 
   4  -5  16        1.76        0.89    155.90 o 
  -5  -4  16      843.31      475.50    161.68 o 
  -4  -4  16      697.18      605.71    155.57 o 
  -3  -4  16      125.44      196.03    144.05 o 
  -2  -4  16       60.00       69.49    125.50 o 
  -1  -4  16       49.40       57.37    117.70 o 
   0  -4  16      229.27      362.03    184.83 o 
   1  -4  16      244.65      335.91    161.93 o 
   2  -4  16      150.19       62.68    164.74 o 
   3  -4  16      154.00       35.36    162.33 o 
   4  -4  16      163.51        7.63    168.76 o 
   5  -4  16       83.02      -50.33    109.66 o 
  -5  -3  16        5.66      197.33    330.88 o 
  -4  -3  16      125.40      335.55    162.80 o 
  -3  -3  16      154.49      235.24    153.94 o 
  -2  -3  16      487.65      569.60    152.89 o 
  -1  -3  16        2.92       86.81    109.66 o 
   0  -3  16      241.56      230.64    174.79 o 
   1  -3  16      193.10       65.90    144.65 o 
   2  -3  16       30.36       20.09    140.63 o 
   3  -3  16      111.72       61.48    161.13 o 
   4  -3  16        0.24       85.18    146.26 o 
   5  -3  16      119.06       92.82    166.75 o 
   6  -3  16      148.00      -79.15    166.33 o 
  -6  -2  16       35.44      -74.64    155.64 o 
  -5  -2  16       15.50       71.80    163.22 o 
  -4  -2  16      305.93      539.39    159.11 o 
  -3  -2  16      850.98     1173.41    171.43 o 
  -2  -2  16      370.64      400.10    130.69 o 
  -1  -2  16      210.81      178.00    164.34 o 
   0  -2  16       86.44       88.80    152.29 o 
   1  -2  16       15.51     -148.25    151.87 o 
   2  -2  16      144.37       75.94    157.51 o 
   3  -2  16      208.93      100.05    159.12 o 
   4  -2  16        6.55      116.12    145.06 o 
   5  -2  16      314.53      123.76    163.14 o 
   6  -2  16      462.35      422.30    176.78 o 
   7  -2  16      192.81       20.49    167.56 o 
  -5  -1  16       50.84      172.04    140.60 o 
  -4  -1  16        7.74      -96.87    142.65 o 
  -3  -1  16       64.52       27.73    193.27 o 
  -2  -1  16      240.40       59.87    162.73 o 
  -1  -1  16        0.94       18.08    153.90 o 
   0  -1  16        1.76        3.62    145.46 o 
   1  -1  16       50.74      315.83    167.96 o 
   2  -1  16        5.82       43.40    135.01 o 
   3  -1  16      138.58       39.38    137.42 o 
   4  -1  16       43.53      -12.86    151.48 o 
   5  -1  16        2.77      -33.35    155.10 o 
   6  -1  16        0.35       17.68    156.71 o 
   7  -1  16      109.79       47.81    155.10 o 
  -5   0  16      456.38      596.67    220.21 o 
  -4   0  16      256.32       37.77    195.68 o 
  -3   0  16      119.67      290.11    196.89 o 
  -2   0  16       41.71      -81.96    151.87 o 
  -1   0  16       49.48       41.39    168.76 o 
   0   0  16      231.09      130.99    169.16 o 
   1   0  16      331.48      205.73    145.06 o 
   2   0  16        1.19     -217.56    145.04 o 
   3   0  16       49.08      182.42    141.03 o 
   4   0  16        5.56      -21.30    137.82 o 
   5   0  16        1.21      -12.86    137.02 o 
   6   0  16        0.24     -107.68    157.49 o 
   7   0  16      256.49       32.95    149.48 o 
   8   0  16       43.36      -79.95    182.81 o 
  -4   1  16      451.25      156.71    182.42 o 
  -3   1  16       79.99      333.91    183.22 o 
  -2   1  16       21.01      178.40    153.90 o 
  -1   1  16       91.31       95.23    165.55 o 
   0   1  16      431.95      431.54    173.97 o 
   1   1  16       48.59        4.42    157.51 o 
   2   1  16       34.21        1.61    151.48 o 
   3   1  16        3.55     -176.78    143.83 o 
   4   1  16       53.86      221.40    147.47 o 
   5   1  16        3.96     -169.95    136.60 o 
   6   1  16      129.24      155.90    153.90 o 
   7   1  16       63.05     -128.57    150.66 o 
   8   1  16       83.19     -254.92    169.95 o 
  -5   2  16       12.23      218.58    161.53 o 
  -3   2  16      109.06       34.15    161.13 o 
  -2   2  16      477.88      369.67    173.58 o 
  -1   2  16      234.65      225.01    151.89 o 
   0   2  16       46.94      204.12    166.35 o 
   1   2  16        0.02        3.21    155.90 o 
   2   2  16       25.41      -38.57    152.29 o 
   3   2  16       87.64      171.57    144.25 o 
   4   2  16        1.48       90.41    154.30 o 
   5   2  16        8.21       89.20    149.07 o 
   6   2  16       50.28     -149.06    141.02 o 
   7   2  16       32.97     -222.38    148.25 o 
   8   2  16       37.12      -59.46    158.70 o 
  -4   3  16       39.01       57.06    132.20 o 
  -2   3  16      905.42      904.47    195.66 o 
  -1   3  16      316.38      438.37    154.28 o 
   0   3  16      173.57       10.85    155.90 o 
   1   3  16      116.50      105.68    142.24 o 
   2   3  16      114.54      227.42    162.33 o 
   3   3  16      439.76      162.73    144.25 o 
   4   3  16        9.28     -103.26    145.84 o 
   5   3  16        0.54     -130.17    155.49 o 
   6   3  16       76.89       94.83    160.32 o 
   7   3  16        0.11     -211.77    172.36 o 
   8   3  16      317.83      403.82    202.90 o 
  -3   4  16      130.56      278.86    145.46 o 
  -1   4  16      175.68      173.18    158.72 o 
   0   4  16       40.80       67.91    159.92 o 
   1   4  16       57.16     -145.44    149.86 o 
   2   4  16      252.87      111.70    165.14 o 
   3   4  16      818.25      644.52    172.36 o 
   4   4  16     1131.31      953.49    178.39 o 
   5   4  16       98.65     -105.26    160.31 o 
   6   4  16       41.15     -124.55    176.38 o 
   7   4  16        1.91      -71.52    184.01 o 
   8   4  16      195.91      -66.29    181.20 o 
  -2   5  16        2.31      271.22    162.33 o 
  -1   5  16       21.51      226.22    148.27 o 
   0   5  16       19.25      -19.69    166.35 o 
   1   5  16      348.62       74.74    159.92 o 
   2   5  16       67.85     -115.31    138.21 o 
   3   5  16      116.69      155.90    184.83 o 
   4   5  16        6.67     -175.17    156.29 o 
   5   5  16       30.04     -233.23    155.49 o 
   6   5  16       13.40      155.10    180.01 o 
   7   5  16        3.90      -69.10    179.59 o 
   8   5  16       14.67     -211.37    179.19 o 
  -1   6  16      241.91      160.73    143.44 o 
   0   6  16      380.65      464.09    149.06 o 
   1   6  16       25.45      124.60    108.64 o 
   2   6  16      104.96      130.19    178.00 o 
   3   6  16      457.75      141.84    184.43 o 
   4   6  16      139.92       78.76    190.46 o 
   5   6  16        1.08     -249.50    166.33 o 
   6   6  16       71.17     -288.07    192.05 o 
   7   6  16       70.65       -6.03    216.17 o 
   1   7  16       35.21      102.46    140.23 o 
   2   7  16       73.59       95.65    140.03 o 
   3   7  16       58.05      -46.59    244.91 o 
   4   7  16       73.15       -5.46    106.92 o 
   5   7  16        1.04       46.06    127.57 o 
   6   7  16      140.61      -81.16    217.00 o 
  -1  -6  17        0.58     -138.58    164.55 o 
   0  -6  17       98.41      343.15    206.93 o 
  -3  -5  17      152.51      372.92    150.30 o 
  -2  -5  17      202.91      231.90    147.86 o 
  -1  -5  17       36.34      121.79    168.56 o 
   0  -5  17       12.25      -77.54    170.35 o 
   1  -5  17       39.16        4.02    185.64 o 
   2  -5  17      175.36      145.06    188.05 o 
   3  -5  17      188.69      117.73    184.03 o 
  -4  -4  17        6.79      100.98    171.97 o 
  -3  -4  17       45.41       66.02    144.84 o 
  -2  -4  17       92.42      218.84    151.38 o 
  -1  -4  17        0.45      209.60    258.16 o 
   0  -4  17       37.44     -108.88    182.40 o 
   1  -4  17       47.40       77.95    166.35 o 
   2  -4  17      245.77      206.93    165.55 o 
   3  -4  17      195.93      226.62    167.96 o 
   4  -4  17       26.18       10.04    178.40 o 
  -4  -3  17        1.05      -22.77    275.25 o 
  -3  -3  17        0.14     -197.56    144.62 o 
  -2  -3  17        6.51      -61.99    144.05 o 
  -1  -3  17       69.35      -51.43    194.46 o 
   0  -3  17      952.45     1045.53    217.80 o 
   1  -3  17      417.04      317.43    172.38 o 
   2  -3  17        4.65      115.72    175.19 o 
   3  -3  17      127.03      159.92    177.20 o 
   4  -3  17       17.37      -86.78    151.07 o 
   5  -3  17      140.95      -40.98    171.16 o 
  -4  -2  17       63.63      148.26    151.23 o 
  -3  -2  17        4.23      -72.45    279.26 o 
  -2  -2  17       49.06     -157.90    201.29 o 
  -1  -2  17      373.54      329.49    187.25 o 
   0  -2  17      872.39      630.46    188.43 o 
   1  -2  17      953.29      854.25    201.29 o 
   2  -2  17        1.48      -92.41    151.07 o 
   3  -2  17        5.08      143.85    173.58 o 
   4  -2  17       35.82       65.90    153.90 o 
   5  -2  17      383.38      258.36    161.53 o 
   6  -2  17       37.56     -122.14    167.94 o 
  -4  -1  17        5.24      -75.53    219.01 o 
  -3  -1  17        1.57      -98.03    180.40 o 
  -2  -1  17      127.02      297.74    216.98 o 
  -1  -1  17       11.91     -135.00    165.13 o 
   0  -1  17      182.24       32.95    165.95 o 
   1  -1  17        7.97       25.32    159.92 o 
   2  -1  17       75.72      113.71    173.98 o 
   3  -1  17      294.45      106.08    153.49 o 
   4  -1  17        0.24     -131.78    143.03 o 
   5  -1  17      220.51       55.85    153.09 o 
   6  -1  17       35.25      -20.90    170.77 o 
  -4   0  17      117.22      190.46    196.49 o 
  -3   0  17      620.58      655.37    224.23 o 
  -2   0  17      373.61      494.62    191.24 o 
  -1   0  17      149.77      232.65    195.68 o 
   0   0  17       14.47     -131.38    155.08 o 
   1   0  17      123.08       55.05    161.13 o 
   2   0  17      699.76      723.67    192.85 o 
   3   0  17      428.91      567.75    170.35 o 
   4   0  17       44.70       85.59    168.36 o 
   5   0  17        0.15       48.62    165.95 o 
   6   0  17       17.21      -64.69    169.55 o 
   7   0  17       34.97       57.06    158.31 o 
  -3   1  17      263.16      277.65    193.67 o 
  -2   1  17      268.04      264.39    195.28 o 
  -1   1  17        0.37      115.32    182.02 o 
   0   1  17        3.07      -48.61    175.17 o 
   1   1  17       51.64      -80.35    168.74 o 
   2   1  17      424.24      224.61    175.99 o 
   3   1  17      406.96      230.24    158.31 o 
   4   1  17      106.69      185.64    169.97 o 
   5   1  17       23.59      -26.92    150.28 o 
   6   1  17       22.50      -37.37    155.10 o 
   7   1  17        0.46     -183.21    163.52 o 
  -2   2  17       13.17      -93.61    177.58 o 
  -1   2  17       65.24      -23.31    178.40 o 
   0   2  17      265.06        1.61    169.56 o 
   1   2  17      200.49      366.45    184.43 o 
   2   2  17        1.11       -2.01    167.15 o 
   3   2  17       52.21      146.66    173.58 o 
   4   2  17        1.06      127.78    171.17 o 
   5   2  17       60.96      -10.04    152.69 o 
   6   2  17       84.95      128.18    157.91 o 
   7   2  17        9.38      -18.48    195.28 o 
  -1   3  17      314.37       63.49    169.16 o 
   0   3  17      614.18      667.83    191.24 o 
   1   3  17      460.83      287.70    182.02 o 
   2   3  17      532.09      479.76    186.82 o 
   3   3  17       12.09      -30.14    152.29 o 
   4   3  17       28.16     -143.43    151.87 o 
   5   3  17      300.26      176.80    177.20 o 
   6   3  17       68.68     -177.18    179.19 o 
   7   3  17       20.83       -2.41    186.44 o 
   0   4  17      235.61      218.58    168.36 o 
   1   4  17      242.56      -12.45    171.57 o 
   2   4  17       29.40     -144.24    171.16 o 
   3   4  17        3.46       28.13    158.72 o 
   4   4  17      116.84     -148.66    157.09 o 
   5   4  17       14.52       42.59    173.98 o 
   6   4  17       38.96      -54.24    173.16 o 
   7   4  17        3.06       13.66    180.41 o 
  -1   5  17       40.11      173.98    153.09 o 
   1   5  17       54.08      -87.18    164.73 o 
   2   5  17      260.89      152.69    178.40 o 
   3   5  17      425.10      178.80    196.09 o 
   4   5  17      161.91     -251.31    167.54 o 
   5   5  17       88.48     -275.42    183.61 o 
   6   5  17      119.70       85.18    207.33 o 
   1   6  17       42.00      172.38    150.68 o 
   2   6  17      210.29        4.82    183.63 o 
   3   6  17      129.01      150.28    181.22 o 
   4   6  17      119.73     -155.89    192.45 o 
   5   6  17       17.52     -289.32    203.30 o 
  -1  -4  18        0.86      -71.11    215.79 o 
   0  -4  18       16.02      -85.98    196.47 o 
   1  -4  18       16.92      173.98    184.03 o 
  -2  -3  18       97.04      335.51    220.59 o 
  -1  -3  18      231.30       89.20    215.37 o 
   0  -3  18      167.77      282.88    210.15 o 
   1  -3  18      209.58      115.72    197.29 o 
   2  -3  18      368.55      331.09    177.60 o 
   3  -3  18      113.95      179.21    177.20 o 
  -2  -2  18       49.31        7.23    229.44 o 
  -1  -2  18        4.37      -43.79    184.82 o 
   0  -2  18       96.59      -82.36    176.38 o 
   1  -2  18      358.92      274.04    186.04 o 
   2  -2  18      579.20      433.15    202.49 o 
   3  -2  18      269.61      135.01    172.38 o 
   4  -2  18       11.01       11.65    178.80 o 
  -2  -1  18        2.00     -206.51    211.37 o 
  -1  -1  18       83.23      227.42    199.30 o 
   0  -1  18      219.29      182.02    204.12 o 
   1  -1  18        2.97      -81.16    190.04 o 
   2  -1  18       49.37       38.57    182.42 o 
   3  -1  18       47.80      -89.19    153.48 o 
   4  -1  18        7.46     -228.41    152.27 o 
   5  -1  18      212.50       12.86    161.13 o 
  -2   0  18       17.84      163.54    214.57 o 
  -1   0  18      155.71      171.97    190.46 o 
   0   0  18      230.25      275.64    206.53 o 
   1   0  18      284.25       51.03    194.48 o 
   2   0  18       38.87      -49.42    181.20 o 
   3   0  18       22.39       64.69    164.74 o 
   4   0  18      245.18      246.71    187.25 o 
   5   0  18      456.96       95.23    166.35 o 
  -2   1  18       62.35     -252.35    192.85 o 
  -1   1  18       69.23     -113.70    195.26 o 
   0   1  18      293.62      152.29    176.39 o 
   1   1  18       29.00     -121.34    182.81 o 
   2   1  18        9.34     -257.94    171.96 o 
   3   1  18       20.12      -50.62    157.90 o 
   4   1  18      111.84      -82.77    159.91 o 
   5   1  18      395.40      359.62    188.85 o 
  -1   2  18       21.10     -266.98    177.99 o 
   0   2  18       38.09     -241.91    163.12 o 
   1   2  18       47.28       16.47    184.03 o 
   2   2  18      663.63      495.43    183.61 o 
   3   2  18      606.16      688.32    186.02 o 
   4   2  18       61.95       -6.03    160.73 o 
   5   2  18       62.86     -110.49    178.79 o 
  -1   3  18        0.48      -98.84    185.62 o 
   0   3  18       12.47     -254.92    169.95 o 
   1   3  18      181.39       36.97    189.66 o 
   2   3  18      937.16      893.62    195.66 o 
   3   3  18     1071.59      966.34    217.40 o 
   4   3  18      249.44      417.88    203.30 o 
   5   3  18       14.96       53.04    186.04 o 
   1   4  18        5.87       34.96    181.22 o 
   2   4  18      132.28      117.33    174.79 o 
   3   4  18       74.55     -136.60    189.23 o 
   4   4  18      143.03       83.58    171.97 o 
   1   0  19        4.22      -44.20    186.42 o 
                                                 
